# Supplementary material for: Identification of European isolates of the lager yeast parent Saccharomyces eubayanus
Source: FEMS Yeast Res. 2022 Dec 7;22(1):foac053. doi: 10.1093/femsyr/foac053 (PMC9726447; doi:10.1093/femsyr/foac053)
Supplement: foac053_Supplemental_Files [file foac053_supplemental_files.zip]

Archive with 6 entries (6 files):
- Suppl_Text1.docx
- SuppTable1.xlsx
- SuppTable2.xlsx
- SuppTable3.docx
- SuppFig1.pdf
- SuppFig2.pdf
