# Supplementary material for: Identification of European isolates of the lager yeast parent Saccharomyces eubayanus
Source: FEMS Yeast Res. 2022 Dec 7;22(1):foac053. doi: 10.1093/femsyr/foac053 (PMC9726447; doi:10.1093/femsyr/foac053)
Supplement: foac053_Supplemental_Files [file foac053_supplemental_files.zip › SuppTable1.xlsx]

## Sheet: Summary
Supplementary Table 1A: Summary of SNPs which were used to assign ancestry to S. pastorianus strains. For each SNP sites in the two S. pastorianus strains, if that SNP was present in the S. pastorianus strain and in one and only one of the three holarctic S. eubayanus populations (Tibet, Ireland, and North Carolina), the SNP was assigned to that population. The number of SNPs assigned to each pop…
	Tibet		Ireland		North Carolina		Nocall
Chromosome	W34/70	CBS1538	W34/70	CBS1538	W34/70	CBS1538	W34/70	CBS1538
Chr I	108	108	50	43	7	4	417	1065
Chr II-IV	455	482	310	290	29	35	279	93
Chr III	140	282	38	31	0	0	3119	14
Chr IV-II	309	359	249	234	40	49	34	12
Chr V	245	245	56	48	16	16	8	1458
Chr VI	132	126	27	27	24	25	55	59
Chr VII	557	570	113	95	38	39	5787	5999
Chr VIII-XV	762	855	237	177	16	18	283	273
Chr IX	141	150	91	81	9	20	26	20
Chr X	254	197	203	195	7	7	176	45
Chr XI	394	411	122	111	1	1	62	46
Chr XII	861	865	151	151	20	20	75	45
Chr XIII	338	354	205	201	13	13	1876	1519
Chr XIV	371	394	111	105	18	18	100	118
Chr XV-XIII	540	522	135	140	2	1	116	42
Chr XVI	495	676	152	99	1	3	2428	35
mtDNA	82	77	0	0	0	0	35	58
Total	6184	6673	2250	2028	241	269	14876	10901

## Sheet: Variant assignment
Supplementary Table 1B: Genotypes of Holarctic clade members at each position where shared ancestry could be assigned. Each row represents a SNP site as called against the UCD646 reference assembly. Columns show the genomic location, reference allele, alternate allele, genotype called for each holarctic clade member, and population assignment for the two S. pastorianus strains for each SNP. Sites…
CHROM	POS	REF	ALT	W34-70	CBS1538	UCD646	UCD650	yHRVM107	yHRVM108	ABFM5L.1	CDFM21L	W34/70 assignment	CBS1538 assignment
Chr I	5635	C	A	nocall	nocall	C	C	C	C	nocall	nocall	nocall	nocall
Chr I	5644	C	T	nocall	nocall	C	C	C	C	nocall	nocall	nocall	nocall
Chr I	5662	G	A	nocall	nocall	G	G	G	G	nocall	nocall	nocall	nocall
Chr I	5665	T	C	nocall	nocall	T	T	T	T	nocall	nocall	nocall	nocall
Chr I	5671	T	C	nocall	nocall	T	T	T	T	nocall	nocall	nocall	nocall
Chr I	5771	A	G	nocall	nocall	A	A	A	A	nocall	nocall	nocall	nocall
Chr I	5778	C	T	nocall	nocall	C	C	C	C	nocall	nocall	nocall	nocall
Chr I	5779	C	T	nocall	nocall	C	C	C	C	nocall	nocall	nocall	nocall
Chr I	5781	C	T	nocall	nocall	C	C	C	C	nocall	nocall	nocall	nocall
Chr I	5809	C	G	nocall	nocall	C	C	C	C	nocall	nocall	nocall	nocall
Chr I	5832	A	G	nocall	nocall	A	A	A	A	nocall	nocall	nocall	nocall
Chr I	5844	G	A	nocall	nocall	G	G	G	G	nocall	nocall	nocall	nocall
Chr I	5851	T	C	nocall	nocall	T	T	T	T	nocall	nocall	nocall	nocall
Chr I	5854	C	T	nocall	nocall	C	C	C	C	nocall	nocall	nocall	nocall
Chr I	6816	A	T	nocall	nocall	A	A	A	A	T	nocall	nocall	nocall
Chr I	6824	G	A	nocall	nocall	G	G	G	G	G	nocall	nocall	nocall
Chr I	6839	T	A	nocall	nocall	T	T	T	T	T	nocall	nocall	nocall
Chr I	6850	G	T	nocall	nocall	G	G	G	G	G	nocall	nocall	nocall
Chr I	6859	C	T	nocall	nocall	C	C	C	C	C	nocall	nocall	nocall
Chr I	6878	C	A	nocall	nocall	C	C	C	C	A	nocall	nocall	nocall
Chr I	6892	G	A	nocall	nocall	G	G	G	G	A	nocall	nocall	nocall
Chr I	6896	G	T	nocall	nocall	G	G	G	G	T	nocall	nocall	nocall
Chr I	7810	T	C	nocall	nocall	T	T	T	T	nocall	nocall	nocall	nocall
Chr I	7813	G	A	nocall	nocall	G	G	G	G	nocall	nocall	nocall	nocall
Chr I	7821	T	C	nocall	nocall	T	T	T	T	nocall	nocall	nocall	nocall
Chr I	7822	A	G	nocall	nocall	A	A	A	A	nocall	nocall	nocall	nocall
Chr I	7831	T	C	nocall	nocall	T	T	T	T	nocall	nocall	nocall	nocall
Chr I	7842	A	G	nocall	nocall	A	A	A	A	nocall	nocall	nocall	nocall
Chr I	7917	T	C	nocall	nocall	T	T	T	T	nocall	nocall	nocall	nocall
Chr I	7944	A	G	nocall	nocall	A	A	G	G	nocall	nocall	nocall	nocall
Chr I	7952	G	A	nocall	nocall	G	G	nocall	A	nocall	nocall	nocall	nocall
Chr I	7962	A	C	nocall	nocall	A	A	nocall	A	nocall	nocall	nocall	nocall
Chr I	7963	T	C	nocall	nocall	T	T	nocall	C	nocall	nocall	nocall	nocall
Chr I	8697	A	C	C	C	A	A	A	A	C	C	Tibet	Tibet
Chr I	8720	C	T	T	T	C	C	C	C	T	T	Tibet	Tibet
Chr I	9417	T	C	nocall	nocall	T	T	T	T	T	nocall	nocall	nocall
Chr I	9429	G	C	nocall	nocall	G	G	G	G	C	nocall	nocall	nocall
Chr I	9441	A	G	nocall	A	A	A	A	A	A	nocall	nocall
Chr I	9447	A	G	nocall	A	A	A	G	G	A	nocall	nocall
Chr I	9472	A	G	nocall	A	A	A	A	A	A	nocall	nocall
Chr I	9491	C	T	nocall	C	C	C	C	C	C	C	nocall
Chr I	9500	G	T	nocall	G	G	G	G	G	G	G	nocall
Chr I	9887	C	T	nocall	nocall	C	C	nocall	nocall	nocall	nocall	nocall	nocall
Chr I	9898	C	G	nocall	nocall	C	C	nocall	nocall	nocall	nocall	nocall	nocall
Chr I	9906	A	G	nocall	nocall	A	A	nocall	nocall	nocall	nocall	nocall	nocall
Chr I	9908	C	T	nocall	nocall	C	C	nocall	nocall	nocall	nocall	nocall	nocall
Chr I	9912	T	C	nocall	nocall	T	T	nocall	nocall	nocall	nocall	nocall	nocall
Chr I	9941	A	G	nocall	nocall	A	A	A	A	nocall	nocall	nocall	nocall
Chr I	9956	G	A	nocall	nocall	G	G	G	G	nocall	nocall	nocall	nocall
Chr I	9966	G	A	nocall	nocall	G	G	G	G	nocall	nocall	nocall	nocall
Chr I	9972	T	C	nocall	nocall	T	T	T	T	nocall	nocall	nocall	nocall
Chr I	9978	G	T	nocall	nocall	G	G	G	G	nocall	nocall	nocall	nocall
Chr I	9988	A	G	nocall	nocall	A	A	A	A	nocall	nocall	nocall	nocall
Chr I	9999	A	G	nocall	nocall	A	A	A	A	nocall	nocall	nocall	nocall
Chr I	10005	C	T	nocall	nocall	C	C	C	C	nocall	nocall	nocall	nocall
Chr I	10032	C	A	nocall	nocall	C	C	C	C	nocall	nocall	nocall	nocall
Chr I	10082	A	G	nocall	nocall	A	A	A	A	nocall	nocall	nocall	nocall
Chr I	10085	C	A	nocall	nocall	C	C	C	C	nocall	nocall	nocall	nocall
Chr I	10102	C	T	nocall	nocall	C	C	C	C	nocall	nocall	nocall	nocall
Chr I	10103	A	T	nocall	nocall	A	A	A	A	nocall	nocall	nocall	nocall
Chr I	10109	A	C	nocall	nocall	A	A	C	C	nocall	nocall	nocall	nocall
Chr I	10114	G	A	nocall	nocall	G	G	G	G	nocall	nocall	nocall	nocall
Chr I	10134	G	A	nocall	nocall	G	G	G	G	nocall	nocall	nocall	nocall
Chr I	10145	C	A	nocall	nocall	C	C	C	C	nocall	nocall	nocall	nocall
Chr I	10183	T	C	nocall	nocall	T	T	T	T	nocall	nocall	nocall	nocall
Chr I	10191	T	C	nocall	nocall	T	T	T	T	nocall	nocall	nocall	nocall
Chr I	10203	A	G	nocall	nocall	A	A	A	A	nocall	nocall	nocall	nocall
Chr I	10206	A	G	nocall	nocall	A	A	A	A	nocall	nocall	nocall	nocall
Chr I	10224	A	G	nocall	nocall	A	A	A	A	nocall	nocall	nocall	nocall
Chr I	10227	T	C	nocall	nocall	T	T	T	T	nocall	nocall	nocall	nocall
Chr I	10231	A	G	nocall	nocall	A	A	A	A	nocall	nocall	nocall	nocall
Chr I	10278	C	T	nocall	nocall	C	C	C	C	nocall	nocall	nocall	nocall
Chr I	10280	G	A	nocall	nocall	G	G	G	G	nocall	nocall	nocall	nocall
Chr I	10285	C	T	nocall	nocall	C	C	C	C	nocall	nocall	nocall	nocall
Chr I	10293	C	T	nocall	nocall	C	C	T	T	nocall	nocall	nocall	nocall
Chr I	10316	T	C	nocall	nocall	T	T	T	T	nocall	nocall	nocall	nocall
Chr I	10318	G	C	nocall	nocall	G	G	G	G	nocall	nocall	nocall	nocall
Chr I	10328	A	C	nocall	nocall	A	A	A	A	nocall	nocall	nocall	nocall
Chr I	10355	A	T	nocall	nocall	A	A	T	T	nocall	nocall	nocall	nocall
Chr I	10384	G	A	nocall	nocall	G	G	G	G	nocall	nocall	nocall	nocall
Chr I	10425	T	A	nocall	nocall	T	T	T	T	nocall	nocall	nocall	nocall
Chr I	10433	A	C	nocall	nocall	A	A	A	A	nocall	nocall	nocall	nocall
Chr I	10462	C	T	nocall	nocall	C	C	C	C	nocall	nocall	nocall	nocall
Chr I	10474	G	A	nocall	nocall	G	G	G	G	nocall	nocall	nocall	nocall
Chr I	10480	C	T	nocall	nocall	C	C	C	C	nocall	nocall	nocall	nocall
Chr I	10482	T	C	nocall	nocall	T	T	T	T	nocall	nocall	nocall	nocall
Chr I	10506	T	C	nocall	nocall	T	T	T	T	nocall	nocall	nocall	nocall
Chr I	10514	A	C	nocall	nocall	A	A	A	A	nocall	nocall	nocall	nocall
Chr I	10528	G	T	nocall	nocall	G	G	G	G	nocall	nocall	nocall	nocall
Chr I	10545	T	C	nocall	nocall	T	T	T	T	nocall	nocall	nocall	nocall
Chr I	10574	C	T	nocall	nocall	C	C	C	C	nocall	nocall	nocall	nocall
Chr I	10583	T	C	nocall	nocall	T	T	C	C	nocall	nocall	nocall	nocall
Chr I	10585	A	G	nocall	nocall	A	A	A	A	nocall	nocall	nocall	nocall
Chr I	10588	A	G	nocall	nocall	A	A	A	A	nocall	nocall	nocall	nocall
Chr I	10603	A	G	nocall	nocall	A	A	A	A	nocall	nocall	nocall	nocall
Chr I	10622	G	T	nocall	nocall	G	G	G	G	nocall	nocall	nocall	nocall
Chr I	10647	A	G	nocall	nocall	A	A	A	A	nocall	nocall	nocall	nocall
Chr I	10657	G	C	nocall	nocall	G	G	G	G	nocall	nocall	nocall	nocall
Chr I	10667	A	G	nocall	nocall	A	A	A	A	nocall	nocall	nocall	nocall
Chr I	10677	C	A	nocall	nocall	C	C	C	C	nocall	nocall	nocall	nocall
Chr I	10695	A	T	nocall	nocall	A	A	A	A	nocall	nocall	nocall	nocall
Chr I	10696	A	G	nocall	nocall	A	A	A	A	nocall	nocall	nocall	nocall
Chr I	10707	G	A	nocall	nocall	G	G	G	G	nocall	nocall	nocall	nocall
Chr I	10710	C	T	nocall	nocall	C	C	T	T	nocall	nocall	nocall	nocall
Chr I	10725	C	A	nocall	nocall	C	C	C	C	nocall	nocall	nocall	nocall
Chr I	10744	T	C	nocall	nocall	T	T	T	T	nocall	nocall	nocall	nocall
Chr I	10754	C	T	nocall	nocall	C	C	C	C	nocall	nocall	nocall	nocall
Chr I	10757	C	T	nocall	nocall	C	C	C	C	nocall	nocall	nocall	nocall
Chr I	10758	A	G	nocall	nocall	A	A	G	G	nocall	nocall	nocall	nocall
Chr I	10769	A	G	nocall	nocall	A	A	A	A	nocall	nocall	nocall	nocall
Chr I	10791	A	G	nocall	nocall	A	A	A	A	nocall	nocall	nocall	nocall
Chr I	10793	G	T	nocall	nocall	G	G	G	G	nocall	nocall	nocall	nocall
Chr I	10799	A	G	nocall	nocall	A	A	A	A	nocall	nocall	nocall	nocall
Chr I	10809	G	A	nocall	nocall	G	G	G	G	nocall	nocall	nocall	nocall
Chr I	10837	A	T	nocall	nocall	A	A	A	A	nocall	nocall	nocall	nocall
Chr I	10843	A	G	nocall	nocall	A	A	A	A	nocall	nocall	nocall	nocall
Chr I	10865	C	T	nocall	nocall	C	C	C	C	nocall	nocall	nocall	nocall
Chr I	10874	G	C	nocall	nocall	G	G	G	G	nocall	nocall	nocall	nocall
Chr I	10893	A	G	nocall	nocall	A	A	A	A	nocall	nocall	nocall	nocall
Chr I	10903	T	C	nocall	nocall	T	T	T	T	nocall	nocall	nocall	nocall
Chr I	10907	C	G	nocall	nocall	C	C	C	C	nocall	nocall	nocall	nocall
Chr I	10914	A	C	nocall	nocall	A	A	A	A	nocall	nocall	nocall	nocall
Chr I	10953	G	A	nocall	nocall	G	G	G	G	nocall	nocall	nocall	nocall
Chr I	10966	A	G	nocall	nocall	A	A	A	A	nocall	nocall	nocall	nocall
Chr I	10971	G	T	nocall	nocall	G	G	G	G	nocall	nocall	nocall	nocall
Chr I	10980	A	G	nocall	nocall	A	A	G	G	nocall	nocall	nocall	nocall
Chr I	11017	G	A	nocall	nocall	G	G	G	G	nocall	nocall	nocall	nocall
Chr I	11079	T	C	nocall	nocall	T	T	T	T	nocall	nocall	nocall	nocall
Chr I	11084	C	T	nocall	nocall	C	C	C	C	nocall	nocall	nocall	nocall
Chr I	11086	A	G	nocall	nocall	A	A	A	A	nocall	nocall	nocall	nocall
Chr I	11091	C	T	nocall	nocall	C	C	C	C	nocall	nocall	nocall	nocall
Chr I	11106	G	T	nocall	nocall	G	G	G	G	nocall	nocall	nocall	nocall
Chr I	11116	G	T	nocall	nocall	G	G	G	G	nocall	nocall	nocall	nocall
Chr I	11126	T	G	nocall	nocall	T	T	T	T	nocall	nocall	nocall	nocall
Chr I	11130	C	T	nocall	nocall	C	C	C	C	nocall	nocall	nocall	nocall
Chr I	11133	C	T	nocall	nocall	C	C	C	C	nocall	nocall	nocall	nocall
Chr I	11186	A	G	nocall	nocall	A	A	A	A	nocall	nocall	nocall	nocall
Chr I	11193	T	C	nocall	nocall	T	T	T	T	nocall	nocall	nocall	nocall
Chr I	11203	A	T	nocall	nocall	A	A	A	A	nocall	nocall	nocall	nocall
Chr I	11204	T	C	nocall	nocall	T	T	T	T	nocall	nocall	nocall	nocall
Chr I	11216	T	A	nocall	nocall	T	T	T	T	nocall	nocall	nocall	nocall
Chr I	11226	A	G	nocall	nocall	A	A	A	A	nocall	nocall	nocall	nocall
Chr I	11327	C	T	nocall	nocall	C	C	C	C	nocall	nocall	nocall	nocall
Chr I	11377	G	A	nocall	nocall	G	G	G	G	nocall	nocall	nocall	nocall
Chr I	11406	A	G	nocall	nocall	A	A	A	A	nocall	nocall	nocall	nocall
Chr I	11414	A	G	nocall	nocall	A	A	A	A	nocall	nocall	nocall	nocall
Chr I	11421	T	C	nocall	nocall	T	T	T	T	nocall	nocall	nocall	nocall
Chr I	11430	C	T	nocall	nocall	C	C	C	C	nocall	nocall	nocall	nocall
Chr I	11468	C	T	nocall	nocall	C	C	C	C	nocall	nocall	nocall	nocall
Chr I	11476	G	T	nocall	nocall	G	G	G	G	nocall	nocall	nocall	nocall
Chr I	11483	G	A	nocall	nocall	G	G	G	G	nocall	nocall	nocall	nocall
Chr I	11488	T	G	nocall	nocall	T	T	T	T	nocall	nocall	nocall	nocall
Chr I	11526	C	T	nocall	nocall	C	C	C	C	nocall	nocall	nocall	nocall
Chr I	11531	T	C	nocall	nocall	T	T	T	T	nocall	nocall	nocall	nocall
Chr I	11547	C	T	nocall	nocall	C	C	C	C	nocall	nocall	nocall	nocall
Chr I	11590	T	A	nocall	nocall	T	T	T	T	nocall	nocall	nocall	nocall
Chr I	11607	C	T	nocall	nocall	C	C	C	C	nocall	nocall	nocall	nocall
Chr I	11618	A	G	nocall	nocall	A	A	A	A	nocall	nocall	nocall	nocall
Chr I	11638	C	T	nocall	nocall	C	C	C	C	nocall	nocall	nocall	nocall
Chr I	11659	G	A	nocall	nocall	G	G	G	G	nocall	nocall	nocall	nocall
Chr I	11663	G	A	nocall	nocall	G	G	G	G	nocall	nocall	nocall	nocall
Chr I	11672	T	G	nocall	nocall	T	T	T	T	nocall	nocall	nocall	nocall
Chr I	11694	A	G	nocall	nocall	A	A	A	A	nocall	nocall	nocall	nocall
Chr I	11698	T	A	nocall	nocall	T	T	T	T	nocall	nocall	nocall	nocall
Chr I	11709	T	G	nocall	nocall	T	T	T	T	nocall	nocall	nocall	nocall
Chr I	11720	G	T	nocall	nocall	G	G	G	G	nocall	nocall	nocall	nocall
Chr I	11736	A	G	nocall	nocall	A	A	A	A	nocall	nocall	nocall	nocall
Chr I	11749	T	C	nocall	nocall	T	T	T	T	nocall	nocall	nocall	nocall
Chr I	11751	G	T	nocall	nocall	G	G	G	G	nocall	nocall	nocall	nocall
Chr I	11777	T	C	nocall	nocall	T	T	T	T	nocall	nocall	nocall	nocall
Chr I	11827	G	A	nocall	nocall	G	G	G	G	nocall	nocall	nocall	nocall
Chr I	11968	C	T	nocall	nocall	C	C	C	C	nocall	nocall	nocall	nocall
Chr I	11978	A	T	nocall	nocall	A	A	T	T	nocall	nocall	nocall	nocall
Chr I	11998	G	A	nocall	nocall	G	G	G	G	nocall	nocall	nocall	nocall
Chr I	12007	A	G	nocall	nocall	A	A	A	A	nocall	nocall	nocall	nocall
Chr I	12076	C	T	nocall	nocall	C	C	C	C	nocall	nocall	nocall	nocall
Chr I	12199	A	G	nocall	nocall	A	A	A	A	nocall	nocall	nocall	nocall
Chr I	12235	T	A	nocall	nocall	T	T	A	A	nocall	nocall	nocall	nocall
Chr I	12256	C	T	nocall	nocall	C	C	C	C	nocall	nocall	nocall	nocall
Chr I	12265	T	C	nocall	nocall	T	T	T	T	nocall	nocall	nocall	nocall
Chr I	12310	A	G	nocall	nocall	A	A	A	A	nocall	nocall	nocall	nocall
Chr I	12316	A	T	nocall	nocall	A	A	A	A	nocall	nocall	nocall	nocall
Chr I	12337	A	G	nocall	nocall	A	A	A	A	nocall	nocall	nocall	nocall
Chr I	12420	G	T	nocall	nocall	G	G	G	G	nocall	nocall	nocall	nocall
Chr I	12520	C	A	nocall	nocall	C	C	C	C	nocall	nocall	nocall	nocall
Chr I	12547	C	T	nocall	nocall	C	C	C	C	nocall	nocall	nocall	nocall
Chr I	12554	T	A	nocall	nocall	T	T	T	T	nocall	nocall	nocall	nocall
Chr I	12616	G	C	nocall	nocall	G	G	G	G	nocall	nocall	nocall	nocall
Chr I	12647	G	A	nocall	nocall	G	G	G	G	nocall	nocall	nocall	nocall
Chr I	12659	A	G	nocall	nocall	A	A	A	A	nocall	nocall	nocall	nocall
Chr I	12673	G	A	nocall	nocall	G	G	G	G	nocall	nocall	nocall	nocall
Chr I	12688	T	A	nocall	nocall	T	T	T	T	nocall	nocall	nocall	nocall
Chr I	12700	G	A	nocall	nocall	G	G	G	G	nocall	nocall	nocall	nocall
Chr I	12720	A	G	nocall	nocall	A	A	A	A	nocall	nocall	nocall	nocall
Chr I	12859	C	T	nocall	nocall	C	C	C	C	nocall	nocall	nocall	nocall
Chr I	12883	G	A	nocall	nocall	G	G	G	G	nocall	nocall	nocall	nocall
Chr I	12963	C	T	nocall	nocall	C	C	C	C	nocall	nocall	nocall	nocall
Chr I	13000	A	G	nocall	nocall	A	A	G	G	nocall	nocall	nocall	nocall
Chr I	13012	C	G	nocall	nocall	C	C	C	C	nocall	nocall	nocall	nocall
Chr I	13159	G	A	nocall	nocall	G	G	G	G	nocall	nocall	nocall	nocall
Chr I	13208	C	T	nocall	nocall	C	C	T	T	nocall	nocall	nocall	nocall
Chr I	13279	C	T	nocall	nocall	C	C	C	C	nocall	nocall	nocall	nocall
Chr I	13293	A	T	nocall	nocall	A	A	A	A	nocall	nocall	nocall	nocall
Chr I	13319	C	A	nocall	nocall	C	C	C	C	nocall	nocall	nocall	nocall
Chr I	13320	T	C	nocall	nocall	T	T	C	C	nocall	nocall	nocall	nocall
Chr I	13364	G	T	nocall	nocall	G	G	G	G	nocall	nocall	nocall	nocall
Chr I	13386	C	T	nocall	nocall	C	C	C	C	nocall	nocall	nocall	nocall
Chr I	13406	A	G	nocall	nocall	A	A	G	G	nocall	nocall	nocall	nocall
Chr I	13414	C	A	nocall	nocall	C	C	C	C	nocall	nocall	nocall	nocall
Chr I	13439	T	C	nocall	nocall	T	T	T	T	nocall	nocall	nocall	nocall
Chr I	13447	A	G	nocall	nocall	A	A	A	A	nocall	nocall	nocall	nocall
Chr I	13494	A	C	nocall	nocall	A	A	A	A	nocall	nocall	nocall	nocall
Chr I	13518	G	A	nocall	nocall	G	G	G	G	nocall	nocall	nocall	nocall
Chr I	13528	T	C	nocall	nocall	T	T	T	T	nocall	nocall	nocall	nocall
Chr I	13608	G	A	nocall	nocall	G	G	G	G	nocall	nocall	nocall	nocall
Chr I	13612	A	G	nocall	nocall	A	A	A	A	nocall	nocall	nocall	nocall
Chr I	13625	G	A	nocall	nocall	G	G	G	G	nocall	nocall	nocall	nocall
Chr I	13626	C	T	nocall	nocall	C	C	C	C	nocall	nocall	nocall	nocall
Chr I	13628	C	T	nocall	nocall	C	C	C	C	nocall	nocall	nocall	nocall
Chr I	13701	T	C	nocall	nocall	T	T	T	T	nocall	nocall	nocall	nocall
Chr I	13735	T	C	nocall	nocall	T	T	T	T	nocall	nocall	nocall	nocall
Chr I	13768	T	C	nocall	nocall	T	T	T	T	nocall	nocall	nocall	nocall
Chr I	13790	C	T	nocall	nocall	C	C	C	C	nocall	nocall	nocall	nocall
Chr I	13847	C	T	nocall	nocall	C	C	C	C	nocall	nocall	nocall	nocall
Chr I	13852	T	C	nocall	nocall	T	T	T	T	nocall	nocall	nocall	nocall
Chr I	13860	T	C	nocall	nocall	T	T	T	T	nocall	nocall	nocall	nocall
Chr I	13862	T	G	nocall	nocall	T	T	T	T	nocall	nocall	nocall	nocall
Chr I	13914	C	T	nocall	nocall	C	C	C	C	nocall	nocall	nocall	nocall
Chr I	13970	G	A	nocall	nocall	G	G	G	G	nocall	nocall	nocall	nocall
Chr I	14002	C	T	nocall	nocall	C	C	C	C	nocall	nocall	nocall	nocall
Chr I	14003	G	A	nocall	nocall	G	G	G	G	nocall	nocall	nocall	nocall
Chr I	14013	A	G	nocall	nocall	A	A	A	A	nocall	nocall	nocall	nocall
Chr I	14020	C	T	nocall	nocall	C	C	C	C	nocall	nocall	nocall	nocall
Chr I	14030	T	C	nocall	nocall	T	T	T	T	nocall	nocall	nocall	nocall
Chr I	14049	C	T	nocall	nocall	C	C	C	C	nocall	nocall	nocall	nocall
Chr I	14058	T	A	nocall	nocall	T	T	T	T	nocall	nocall	nocall	nocall
Chr I	14059	G	A	nocall	nocall	G	G	G	G	nocall	nocall	nocall	nocall
Chr I	14075	C	G	nocall	nocall	C	C	C	C	nocall	nocall	nocall	nocall
Chr I	14093	C	T	nocall	nocall	C	C	C	C	nocall	nocall	nocall	nocall
Chr I	14098	G	T	nocall	nocall	G	G	G	G	nocall	nocall	nocall	nocall
Chr I	14104	G	A	nocall	nocall	G	G	G	G	nocall	nocall	nocall	nocall
Chr I	14107	A	G	nocall	nocall	A	A	A	A	nocall	nocall	nocall	nocall
Chr I	14114	C	T	nocall	nocall	C	C	C	C	nocall	nocall	nocall	nocall
Chr I	14154	G	A	nocall	nocall	G	G	G	G	nocall	nocall	nocall	nocall
Chr I	14159	A	C	nocall	nocall	A	A	A	A	nocall	nocall	nocall	nocall
Chr I	14187	C	T	nocall	nocall	C	C	T	T	nocall	nocall	nocall	nocall
Chr I	14193	T	C	nocall	nocall	T	T	T	T	nocall	nocall	nocall	nocall
Chr I	14195	G	A	nocall	nocall	G	G	G	G	nocall	nocall	nocall	nocall
Chr I	14197	G	A	nocall	nocall	G	G	G	G	nocall	nocall	nocall	nocall
Chr I	14225	T	C	nocall	nocall	T	T	T	T	nocall	nocall	nocall	nocall
Chr I	14231	A	C	nocall	nocall	A	A	A	A	nocall	nocall	nocall	nocall
Chr I	14248	A	C	nocall	nocall	A	A	A	A	nocall	nocall	nocall	nocall
Chr I	14251	A	G	nocall	nocall	A	A	A	A	nocall	nocall	nocall	nocall
Chr I	14253	A	G	nocall	nocall	A	A	A	A	nocall	nocall	nocall	nocall
Chr I	14271	A	G	nocall	nocall	A	A	A	A	nocall	nocall	nocall	nocall
Chr I	14339	G	A	nocall	nocall	G	G	G	G	nocall	nocall	nocall	nocall
Chr I	14343	G	A	nocall	nocall	G	G	G	G	nocall	nocall	nocall	nocall
Chr I	14348	C	T	nocall	nocall	C	C	C	C	nocall	nocall	nocall	nocall
Chr I	14446	T	C	nocall	nocall	T	T	C	C	nocall	nocall	nocall	nocall
Chr I	14478	A	G	nocall	nocall	A	A	A	A	nocall	nocall	nocall	nocall
Chr I	14479	C	A	nocall	nocall	C	C	C	C	nocall	nocall	nocall	nocall
Chr I	14501	T	C	nocall	nocall	T	T	T	T	nocall	nocall	nocall	nocall
Chr I	14508	A	T	nocall	nocall	A	A	A	A	nocall	nocall	nocall	nocall
Chr I	14564	C	T	nocall	nocall	C	C	C	C	nocall	nocall	nocall	nocall
Chr I	14583	G	T	nocall	nocall	G	G	G	G	nocall	nocall	nocall	nocall
Chr I	14650	G	A	nocall	nocall	G	G	G	G	nocall	nocall	nocall	nocall
Chr I	14651	C	T	nocall	nocall	C	C	C	C	nocall	nocall	nocall	nocall
Chr I	14704	G	A	nocall	nocall	G	G	G	G	nocall	nocall	nocall	nocall
Chr I	14766	G	A	nocall	nocall	G	G	G	G	nocall	nocall	nocall	nocall
Chr I	14786	C	A	nocall	nocall	C	C	C	C	nocall	nocall	nocall	nocall
Chr I	14793	G	A	nocall	nocall	G	G	G	G	nocall	nocall	nocall	nocall
Chr I	14799	C	T	nocall	nocall	C	C	C	C	nocall	nocall	nocall	nocall
Chr I	14842	G	C	nocall	nocall	G	G	G	G	nocall	nocall	nocall	nocall
Chr I	14848	T	A	nocall	nocall	T	T	A	A	nocall	nocall	nocall	nocall
Chr I	14911	A	G	nocall	nocall	A	A	A	A	nocall	nocall	nocall	nocall
Chr I	14938	A	G	nocall	nocall	A	A	A	A	nocall	nocall	nocall	nocall
Chr I	14962	T	C	nocall	nocall	T	T	C	C	nocall	nocall	nocall	nocall
Chr I	14978	G	A	nocall	nocall	G	G	G	G	nocall	nocall	nocall	nocall
Chr I	15034	A	G	nocall	nocall	A	A	A	A	nocall	nocall	nocall	nocall
Chr I	15041	G	A	nocall	nocall	G	G	A	A	nocall	nocall	nocall	nocall
Chr I	15061	A	G	nocall	nocall	A	A	A	A	nocall	nocall	nocall	nocall
Chr I	15124	T	A	nocall	nocall	T	T	T	T	nocall	nocall	nocall	nocall
Chr I	15184	A	G	nocall	nocall	A	A	G	G	nocall	nocall	nocall	nocall
Chr I	15255	T	C	nocall	nocall	T	T	T	T	nocall	nocall	nocall	nocall
Chr I	15292	A	C	nocall	nocall	A	A	A	A	nocall	nocall	nocall	nocall
Chr I	15387	G	A	nocall	nocall	G	G	G	G	nocall	nocall	nocall	nocall
Chr I	15460	A	G	nocall	nocall	A	A	A	A	nocall	nocall	nocall	nocall
Chr I	15471	G	A	nocall	nocall	G	G	A	A	nocall	nocall	nocall	nocall
Chr I	15472	T	C	nocall	nocall	T	T	C	C	nocall	nocall	nocall	nocall
Chr I	16506	A	G	nocall	nocall	A	A	A	A	nocall	nocall	nocall	nocall
Chr I	16595	T	A	nocall	nocall	T	T	T	T	nocall	nocall	nocall	nocall
Chr I	16606	A	G	nocall	nocall	A	A	A	A	nocall	nocall	nocall	nocall
Chr I	16609	G	A	nocall	nocall	G	G	G	G	nocall	nocall	nocall	nocall
Chr I	16618	T	C	nocall	nocall	T	T	T	T	nocall	nocall	nocall	nocall
Chr I	16635	A	G	nocall	nocall	A	A	A	A	nocall	nocall	nocall	nocall
Chr I	16749	G	C	nocall	nocall	G	G	G	G	nocall	nocall	nocall	nocall
Chr I	16769	T	C	nocall	nocall	T	T	T	T	nocall	nocall	nocall	nocall
Chr I	16774	T	C	nocall	nocall	T	T	T	T	nocall	nocall	nocall	nocall
Chr I	16785	A	G	nocall	nocall	A	A	A	A	nocall	nocall	nocall	nocall
Chr I	16792	C	T	nocall	nocall	C	C	C	C	nocall	nocall	nocall	nocall
Chr I	16797	G	C	nocall	nocall	G	G	G	G	nocall	nocall	nocall	nocall
Chr I	16817	G	A	nocall	nocall	G	G	G	G	nocall	nocall	nocall	nocall
Chr I	16827	T	G	nocall	nocall	T	T	T	T	nocall	nocall	nocall	nocall
Chr I	16829	G	A	nocall	nocall	G	G	G	G	nocall	nocall	nocall	nocall
Chr I	16838	C	T	nocall	nocall	C	C	C	C	nocall	nocall	nocall	nocall
Chr I	16918	T	G	nocall	nocall	T	T	T	T	nocall	nocall	nocall	nocall
Chr I	16923	C	T	nocall	nocall	C	C	C	C	nocall	nocall	nocall	nocall
Chr I	16936	C	T	nocall	nocall	C	C	C	C	nocall	nocall	nocall	nocall
Chr I	16939	C	T	nocall	nocall	C	C	C	C	nocall	nocall	nocall	nocall
Chr I	16956	T	C	nocall	nocall	T	T	T	T	nocall	nocall	nocall	nocall
Chr I	16972	A	G	nocall	nocall	A	A	A	A	nocall	nocall	nocall	nocall
Chr I	17017	A	G	nocall	nocall	A	A	A	A	nocall	nocall	nocall	nocall
Chr I	17025	C	A	nocall	nocall	C	C	C	C	nocall	nocall	nocall	nocall
Chr I	17033	G	A	nocall	nocall	G	G	G	G	nocall	nocall	nocall	nocall
Chr I	17036	C	T	nocall	nocall	C	C	C	C	nocall	nocall	nocall	nocall
Chr I	17041	T	G	nocall	nocall	T	T	T	T	nocall	nocall	nocall	nocall
Chr I	17051	T	C	nocall	nocall	T	T	T	T	nocall	nocall	nocall	nocall
Chr I	17057	A	G	nocall	nocall	A	A	A	A	nocall	nocall	nocall	nocall
Chr I	17132	A	T	nocall	nocall	A	A	A	A	nocall	nocall	nocall	nocall
Chr I	17209	T	C	nocall	nocall	T	T	T	T	nocall	nocall	nocall	nocall
Chr I	17219	G	A	nocall	nocall	G	G	G	G	nocall	nocall	nocall	nocall
Chr I	17230	G	A	nocall	nocall	G	G	A	A	nocall	nocall	nocall	nocall
Chr I	17232	G	A	nocall	nocall	G	G	G	G	nocall	nocall	nocall	nocall
Chr I	17247	G	A	nocall	nocall	G	G	G	G	nocall	nocall	nocall	nocall
Chr I	17293	A	G	nocall	nocall	A	A	A	A	nocall	nocall	nocall	nocall
Chr I	17299	G	A	nocall	nocall	G	G	G	G	nocall	nocall	nocall	nocall
Chr I	17354	T	C	nocall	nocall	T	T	T	T	nocall	nocall	nocall	nocall
Chr I	17361	C	T	nocall	nocall	C	C	C	C	nocall	nocall	nocall	nocall
Chr I	17368	T	A	nocall	nocall	T	T	T	T	nocall	nocall	nocall	nocall
Chr I	17411	C	G	nocall	nocall	C	C	C	C	nocall	nocall	nocall	nocall
Chr I	17452	T	C	nocall	nocall	T	T	T	T	nocall	nocall	nocall	nocall
Chr I	17458	C	T	nocall	nocall	C	C	C	C	nocall	nocall	nocall	nocall
Chr I	17467	A	G	nocall	nocall	A	A	A	A	nocall	nocall	nocall	nocall
Chr I	17471	C	G	nocall	nocall	C	C	C	C	nocall	nocall	nocall	nocall
Chr I	17473	A	G	nocall	nocall	A	A	A	A	nocall	nocall	nocall	nocall
Chr I	17483	G	A	nocall	nocall	G	G	G	G	nocall	nocall	nocall	nocall
Chr I	17527	C	T	nocall	nocall	C	C	C	C	nocall	nocall	nocall	nocall
Chr I	17528	A	C	nocall	nocall	A	A	A	A	nocall	nocall	nocall	nocall
Chr I	17543	C	T	nocall	nocall	C	C	C	C	nocall	nocall	nocall	nocall
Chr I	17545	G	A	nocall	nocall	G	G	G	G	nocall	nocall	nocall	nocall
Chr I	17554	G	A	nocall	nocall	G	G	G	G	nocall	nocall	nocall	nocall
Chr I	17560	G	A	nocall	nocall	G	G	G	G	nocall	nocall	nocall	nocall
Chr I	17565	C	A	nocall	nocall	C	C	C	C	nocall	nocall	nocall	nocall
Chr I	17569	A	G	nocall	nocall	A	A	A	A	nocall	nocall	nocall	nocall
Chr I	18068	A	G	nocall	nocall	A	A	A	A	nocall	nocall	nocall	nocall
Chr I	18085	C	T	nocall	nocall	C	C	C	C	nocall	nocall	nocall	nocall
Chr I	18092	G	A	nocall	nocall	G	G	G	G	nocall	nocall	nocall	nocall
Chr I	18101	A	G	nocall	nocall	A	A	A	A	nocall	nocall	nocall	nocall
Chr I	18113	A	G	nocall	nocall	A	A	A	A	nocall	nocall	nocall	nocall
Chr I	18125	G	A	nocall	nocall	G	G	G	G	nocall	nocall	nocall	nocall
Chr I	18158	T	G	nocall	nocall	T	T	T	T	nocall	nocall	nocall	nocall
Chr I	18179	A	T	nocall	nocall	A	A	A	A	nocall	nocall	nocall	nocall
Chr I	18184	A	G	nocall	nocall	A	A	A	A	nocall	nocall	nocall	nocall
Chr I	18197	A	G	nocall	nocall	A	A	A	A	nocall	nocall	nocall	nocall
Chr I	18217	C	T	nocall	nocall	C	C	C	C	nocall	nocall	nocall	nocall
Chr I	18219	G	A	nocall	nocall	G	G	A	A	nocall	nocall	nocall	nocall
Chr I	18220	C	T	nocall	nocall	C	C	C	C	nocall	nocall	nocall	nocall
Chr I	18227	A	T	nocall	nocall	A	A	A	A	nocall	nocall	nocall	nocall
Chr I	18239	A	G	nocall	nocall	A	A	A	A	nocall	nocall	nocall	nocall
Chr I	18241	C	T	nocall	nocall	C	C	C	C	nocall	nocall	nocall	nocall
Chr I	18251	G	A	nocall	nocall	G	G	G	G	nocall	nocall	nocall	nocall
Chr I	18257	C	T	nocall	nocall	C	C	C	C	nocall	nocall	nocall	nocall
Chr I	18260	T	C	nocall	nocall	T	T	T	T	nocall	nocall	nocall	nocall
Chr I	18280	A	G	nocall	nocall	A	A	A	A	nocall	nocall	nocall	nocall
Chr I	18281	G	A	nocall	nocall	G	G	G	G	nocall	nocall	nocall	nocall
Chr I	18289	G	C	nocall	nocall	G	G	G	G	nocall	nocall	nocall	nocall
Chr I	18305	A	G	nocall	nocall	A	A	A	A	nocall	nocall	nocall	nocall
Chr I	18308	G	A	nocall	nocall	G	G	G	G	nocall	nocall	nocall	nocall
Chr I	18319	T	C	nocall	nocall	T	T	T	T	nocall	nocall	nocall	nocall
Chr I	18329	T	G	nocall	nocall	T	T	G	G	nocall	nocall	nocall	nocall
Chr I	18370	C	G	nocall	nocall	C	C	C	C	nocall	nocall	nocall	nocall
Chr I	18371	A	G	A	nocall	A	A	A	A	nocall	nocall		nocall
Chr I	18414	C	T	C	nocall	C	C	C	C	C	C		nocall
Chr I	18573	G	A	G	nocall	G	G	G	G	G	G		nocall
Chr I	18599	G	A	A	nocall	G	G	G	G	A	A	Tibet	nocall
Chr I	18628	T	G	T	nocall	T	T	T	T	T	T		nocall
Chr I	18637	T	C	T	nocall	T	T	T	T	T	T		nocall
Chr I	18680	C	A	C	nocall	C	C	C	C	C	C		nocall
Chr I	18689	A	G	A	nocall	A	A	A	A	A	A		nocall
Chr I	18737	C	T	C	nocall	C	C	C	C	C	C		nocall
Chr I	18745	G	A	G	nocall	G	G	G	G	G	G		nocall
Chr I	18749	A	G	A	nocall	A	A	A	A	A	A		nocall
Chr I	18772	T	G	T	nocall	T	T	T	T	T	T		nocall
Chr I	18812	A	G	A	nocall	A	A	A	A	A	A		nocall
Chr I	18824	A	G	A	nocall	A	A	A	A	A	A		nocall
Chr I	18829	C	T	C	nocall	C	C	C	C	C	C		nocall
Chr I	18848	A	G	A	nocall	A	A	A	A	A	A		nocall
Chr I	18869	G	A	G	nocall	G	G	G	G	G	G		nocall
Chr I	18871	G	A	G	nocall	G	G	G	G	G	G		nocall
Chr I	18971	A	G	A	nocall	A	A	A	A	G	G		nocall
Chr I	19070	A	T	A	nocall	A	A	A	A	A	A		nocall
Chr I	19091	A	G	A	nocall	A	A	A	A	A	A		nocall
Chr I	19094	T	C	T	nocall	T	T	T	T	T	T		nocall
Chr I	19114	G	A	G	nocall	G	G	G	G	G	G		nocall
Chr I	19115	T	C	T	nocall	T	T	T	T	T	T		nocall
Chr I	19121	T	C	T	nocall	T	T	T	T	T	T		nocall
Chr I	19159	T	A	T	nocall	T	T	T	T	T	T		nocall
Chr I	19163	A	G	A	nocall	A	A	A	A	A	A		nocall
Chr I	19292	A	G	A	nocall	A	A	A	A	A	A		nocall
Chr I	19331	C	T	C	nocall	C	C	C	C	C	C		nocall
Chr I	19371	G	T	G	nocall	G	G	G	G	G	G		nocall
Chr I	19378	A	G	A	nocall	A	A	A	A	A	A		nocall
Chr I	19381	A	C	A	nocall	A	A	A	A	A	A		nocall
Chr I	19431	C	T	C	nocall	C	C	C	C	C	C		nocall
Chr I	19432	T	C	T	nocall	T	T	T	T	T	T		nocall
Chr I	19446	C	G	C	nocall	C	C	C	C	C	C		nocall
Chr I	19457	A	G	A	nocall	A	A	A	A	A	A		nocall
Chr I	19467	T	C	T	nocall	T	T	T	T	T	T		nocall
Chr I	19471	G	A	G	nocall	G	G	G	G	G	G		nocall
Chr I	19483	C	G	C	nocall	C	C	C	C	C	C		nocall
Chr I	19491	C	T	C	nocall	C	C	C	C	C	C		nocall
Chr I	19508	G	T	G	nocall	G	G	G	G	G	G		nocall
Chr I	19513	G	C	G	nocall	G	G	G	G	G	G		nocall
Chr I	19522	T	C	T	nocall	T	T	T	T	T	T		nocall
Chr I	19528	A	G	A	nocall	A	A	A	A	A	A		nocall
Chr I	19535	A	G	A	nocall	A	A	A	A	A	A		nocall
Chr I	19540	A	G	A	nocall	A	A	A	A	A	A		nocall
Chr I	19612	C	T	C	nocall	C	C	C	C	C	C		nocall
Chr I	19666	G	A	G	nocall	G	G	G	G	G	G		nocall
Chr I	19677	G	A	G	nocall	G	G	G	G	G	G		nocall
Chr I	19685	G	A	G	nocall	G	G	G	G	G	G		nocall
Chr I	19690	A	G	A	nocall	A	A	A	A	A	A		nocall
Chr I	19701	C	G	C	nocall	C	C	C	C	C	C		nocall
Chr I	19703	A	C	A	nocall	A	A	A	A	A	A		nocall
Chr I	19713	T	C	T	nocall	T	T	T	T	T	T		nocall
Chr I	19716	T	C	T	nocall	T	T	T	T	T	T		nocall
Chr I	19732	G	A	G	nocall	G	G	G	G	G	G		nocall
Chr I	19748	T	A	T	nocall	T	T	T	T	T	T		nocall
Chr I	19783	C	G	C	nocall	C	C	C	C	C	C		nocall
Chr I	19788	C	T	C	nocall	C	C	C	C	C	C		nocall
Chr I	19791	T	C	T	nocall	T	T	T	T	T	T		nocall
Chr I	19805	C	A	C	nocall	C	C	C	C	C	C		nocall
Chr I	19807	G	A	G	nocall	G	G	G	G	G	G		nocall
Chr I	19814	C	T	C	nocall	C	C	C	C	C	C		nocall
Chr I	19825	T	C	T	nocall	T	T	T	T	T	T		nocall
Chr I	19826	T	C	T	nocall	T	T	T	T	T	T		nocall
Chr I	19842	C	T	C	nocall	C	C	C	C	C	C		nocall
Chr I	19849	T	C	T	nocall	T	T	T	T	T	T		nocall
Chr I	19856	G	A	G	nocall	G	G	G	G	G	G		nocall
Chr I	19861	G	A	G	nocall	G	G	G	G	G	G		nocall
Chr I	19899	C	T	C	nocall	C	C	C	C	C	C		nocall
Chr I	19921	A	G	A	nocall	A	A	A	A	A	A		nocall
Chr I	19923	C	T	C	nocall	C	C	C	C	C	C		nocall
Chr I	19930	G	A	G	nocall	G	G	G	G	G	G		nocall
Chr I	19939	A	G	A	nocall	A	A	A	A	A	A		nocall
Chr I	19957	C	T	C	nocall	C	C	C	C	C	C		nocall
Chr I	19972	G	T	G	nocall	G	G	G	G	G	G		nocall
Chr I	19979	G	A	G	nocall	G	G	G	G	G	G		nocall
Chr I	19994	G	A	G	nocall	G	G	G	G	G	G		nocall
Chr I	19999	A	G	A	nocall	A	A	A	A	A	A		nocall
Chr I	20000	G	A	G	nocall	G	G	G	G	G	G		nocall
Chr I	20020	T	C	T	nocall	T	T	T	T	T	T		nocall
Chr I	20027	G	A	G	nocall	G	G	G	G	G	G		nocall
Chr I	20038	C	T	C	nocall	C	C	C	C	C	C		nocall
Chr I	20039	T	C	C	nocall	T	T	T	T	C	C	Tibet	nocall
Chr I	20049	T	A	T	nocall	T	T	T	T	T	T		nocall
Chr I	20056	C	T	C	nocall	C	C	C	C	C	C		nocall
Chr I	20113	G	A	G	nocall	G	G	G	G	G	G		nocall
Chr I	20118	C	T	C	nocall	C	C	C	C	C	C		nocall
Chr I	20123	T	G	T	nocall	T	T	T	T	T	T		nocall
Chr I	20132	C	T	C	nocall	C	C	C	C	C	C		nocall
Chr I	20140	G	A	G	nocall	G	G	G	G	G	G		nocall
Chr I	20148	C	T	C	nocall	C	C	C	C	C	C		nocall
Chr I	20168	G	A	G	nocall	G	G	G	G	G	G		nocall
Chr I	20171	G	A	G	nocall	G	G	G	G	G	G		nocall
Chr I	20233	T	C	T	nocall	T	T	T	T	T	T		nocall
Chr I	20271	T	C	T	nocall	T	T	T	T	T	T		nocall
Chr I	20284	C	G	C	nocall	C	C	C	C	C	C		nocall
Chr I	20300	C	T	C	nocall	C	C	C	C	C	C		nocall
Chr I	20338	G	A	G	nocall	G	G	G	G	G	G		nocall
Chr I	20344	C	T	C	nocall	C	C	C	C	C	C		nocall
Chr I	20348	C	G	C	nocall	C	C	C	C	C	C		nocall
Chr I	20351	C	A	A	nocall	C	C	C	C	A	A	Tibet	nocall
Chr I	20358	T	C	T	nocall	T	T	T	T	T	T		nocall
Chr I	20399	A	G	A	nocall	A	A	A	A	A	A		nocall
Chr I	20509	C	T	C	nocall	C	C	C	C	C	C		nocall
Chr I	20510	T	C	T	nocall	T	T	T	T	T	T		nocall
Chr I	20537	C	T	C	nocall	C	C	C	C	C	C		nocall
Chr I	20567	G	A	G	nocall	G	G	G	G	G	G		nocall
Chr I	20597	A	G	A	nocall	A	A	A	A	A	A		nocall
Chr I	20643	T	C	T	nocall	T	T	T	T	T	T		nocall
Chr I	20645	C	G	C	nocall	C	C	C	C	C	C		nocall
Chr I	20655	A	G	A	nocall	A	A	A	A	A	A		nocall
Chr I	20711	A	G	A	nocall	A	A	A	A	A	A		nocall
Chr I	20715	A	T	A	nocall	A	A	A	A	A	A		nocall
Chr I	20722	T	C	T	nocall	T	T	T	T	T	T		nocall
Chr I	20725	A	T	A	nocall	A	A	A	A	A	A		nocall
Chr I	20731	T	C	T	nocall	T	T	T	T	T	T		nocall
Chr I	20759	G	A	G	nocall	G	G	G	G	G	G		nocall
Chr I	20763	A	G	A	nocall	A	A	A	A	A	A		nocall
Chr I	20766	C	T	C	nocall	C	C	C	C	C	C		nocall
Chr I	20775	C	T	C	nocall	C	C	C	C	C	C		nocall
Chr I	20781	T	C	T	nocall	T	T	T	T	T	T		nocall
Chr I	20794	A	C	A	nocall	A	A	A	A	A	A		nocall
Chr I	20810	C	T	C	nocall	C	C	C	C	C	C		nocall
Chr I	20817	A	G	A	nocall	A	A	G	G	A	A		nocall
Chr I	20833	C	T	C	nocall	C	C	C	C	C	C		nocall
Chr I	20841	A	G	A	nocall	A	A	A	A	A	A		nocall
Chr I	20842	T	C	T	nocall	T	T	T	T	T	T		nocall
Chr I	20844	C	T	C	nocall	C	C	C	C	C	C		nocall
Chr I	20863	T	G	T	nocall	T	T	T	T	T	T		nocall
Chr I	20875	A	G	A	nocall	A	A	A	A	A	A		nocall
Chr I	20887	A	G	A	nocall	A	A	A	A	A	A		nocall
Chr I	20896	A	G	A	nocall	A	A	A	A	A	A		nocall
Chr I	20983	A	G	A	nocall	A	A	A	A	A	A		nocall
Chr I	20990	T	C	T	nocall	T	T	T	T	T	T		nocall
Chr I	21011	A	C	A	nocall	A	A	A	A	A	A		nocall
Chr I	21058	T	C	T	nocall	T	T	T	T	T	T		nocall
Chr I	21072	T	G	T	nocall	T	T	T	T	T	T		nocall
Chr I	21078	C	A	C	nocall	C	C	C	C	C	C		nocall
Chr I	21080	C	A	C	nocall	C	C	C	C	C	C		nocall
Chr I	21093	C	T	C	nocall	C	C	C	C	C	C		nocall
Chr I	21104	C	T	T	nocall	C	C	C	C	C	C		nocall
Chr I	21110	C	T	C	nocall	C	C	C	C	C	C		nocall
Chr I	21112	G	A	G	nocall	G	G	G	G	G	G		nocall
Chr I	21119	G	C	G	nocall	G	G	G	G	G	G		nocall
Chr I	21124	G	C	G	nocall	G	G	G	G	G	G		nocall
Chr I	21139	G	A	G	nocall	G	G	G	G	G	G		nocall
Chr I	21142	C	T	C	nocall	C	C	C	C	C	C		nocall
Chr I	21143	C	G	C	nocall	C	C	C	C	C	C		nocall
Chr I	21154	C	G	C	nocall	C	C	C	C	C	C		nocall
Chr I	21162	T	C	T	nocall	T	T	T	T	T	T		nocall
Chr I	21177	A	G	A	nocall	A	A	A	A	A	A		nocall
Chr I	21181	C	T	C	nocall	C	C	C	C	C	C		nocall
Chr I	21193	G	A	G	nocall	G	G	G	G	G	G		nocall
Chr I	21200	C	T	C	nocall	C	C	C	C	C	C		nocall
Chr I	21203	A	C	A	nocall	A	A	A	A	A	A		nocall
Chr I	21281	C	T	C	nocall	C	C	C	C	C	C		nocall
Chr I	21287	A	G	A	nocall	A	A	A	A	A	A		nocall
Chr I	21294	C	A	C	nocall	C	C	C	C	C	C		nocall
Chr I	21302	C	G	C	nocall	C	C	C	C	C	C		nocall
Chr I	21305	A	T	A	nocall	A	A	A	A	A	A		nocall
Chr I	21314	C	T	C	nocall	C	C	C	C	C	C		nocall
Chr I	21315	C	T	C	nocall	C	C	C	C	C	C		nocall
Chr I	21324	C	G	C	nocall	C	C	C	C	C	C		nocall
Chr I	21354	G	A	G	nocall	G	G	G	G	G	G		nocall
Chr I	21380	C	T	T	nocall	C	C	C	C	T	T	Tibet	nocall
Chr I	21382	A	G	A	nocall	A	A	A	A	A	A		nocall
Chr I	21384	C	T	C	nocall	C	C	C	C	C	C		nocall
Chr I	21422	C	T	C	nocall	C	C	C	C	C	C		nocall
Chr I	21431	G	A	G	nocall	G	G	G	G	G	G		nocall
Chr I	21435	G	A	G	nocall	G	G	G	G	G	G		nocall
Chr I	21483	T	C	T	nocall	T	T	T	T	T	T		nocall
Chr I	21484	T	C	T	nocall	T	T	T	T	T	T		nocall
Chr I	21524	C	G	C	nocall	C	C	C	C	C	C		nocall
Chr I	21528	C	T	C	nocall	C	C	C	C	C	C		nocall
Chr I	21595	A	G	A	nocall	A	A	A	A	A	A		nocall
Chr I	21596	T	C	T	nocall	T	T	T	T	T	T		nocall
Chr I	21606	T	A	T	nocall	T	T	T	T	T	T		nocall
Chr I	21607	A	G	A	nocall	A	A	A	A	A	A		nocall
Chr I	21653	A	T	A	nocall	A	A	A	A	A	A		nocall
Chr I	21660	T	G	T	nocall	T	T	T	T	T	T		nocall
Chr I	21667	C	T	C	nocall	C	C	T	T	C	C		nocall
Chr I	21678	G	A	G	nocall	G	G	G	G	G	G		nocall
Chr I	21726	A	G	A	nocall	A	A	A	A	A	A		nocall
Chr I	21731	T	C	T	nocall	T	T	T	T	T	T		nocall
Chr I	21749	T	C	T	nocall	T	T	T	T	T	T		nocall
Chr I	21751	C	A	C	nocall	C	C	C	C	C	C		nocall
Chr I	21755	A	G	A	nocall	A	A	A	A	A	A		nocall
Chr I	21759	A	G	A	nocall	A	A	A	A	A	A		nocall
Chr I	21771	A	G	A	nocall	A	A	A	A	A	A		nocall
Chr I	21772	C	G	C	nocall	C	C	C	C	C	C		nocall
Chr I	21787	G	A	G	nocall	G	G	G	G	G	G		nocall
Chr I	21867	T	C	T	nocall	T	T	T	T	T	T		nocall
Chr I	21924	G	A	G	nocall	G	G	G	G	G	G		nocall
Chr I	22065	T	A	T	nocall	T	T	T	T	T	T		nocall
Chr I	22070	T	C	T	nocall	T	T	T	T	T	T		nocall
Chr I	22075	T	A	T	nocall	T	T	T	T	T	T		nocall
Chr I	22113	T	A	A	nocall	T	T	A	A	A	A		nocall
Chr I	22116	C	A	C	nocall	C	C	C	C	C	C		nocall
Chr I	22127	T	C	T	nocall	T	T	T	T	T	T		nocall
Chr I	22132	T	C	T	nocall	T	T	T	T	T	T		nocall
Chr I	22289	C	G	C	nocall	C	C	C	C	C	C		nocall
Chr I	22293	C	A	C	nocall	C	C	C	C	C	C		nocall
Chr I	22296	C	A	C	nocall	C	C	C	C	C	C		nocall
Chr I	22365	C	T	C	nocall	C	C	C	C	C	C		nocall
Chr I	22368	A	T	A	nocall	A	A	A	A	A	A		nocall
Chr I	22377	T	C	T	nocall	T	T	T	T	T	T		nocall
Chr I	22519	A	T	T	nocall	A	A	A	A	T	T	Tibet	nocall
Chr I	22520	T	C	T	nocall	T	T	T	T	T	T		nocall
Chr I	22523	A	G	A	nocall	A	A	A	A	A	A		nocall
Chr I	22531	G	A	G	nocall	G	G	G	G	G	G		nocall
Chr I	22544	C	A	C	nocall	C	C	C	C	C	C		nocall
Chr I	22574	C	T	C	nocall	C	C	C	C	C	C		nocall
Chr I	22576	G	T	G	nocall	G	G	G	G	G	G		nocall
Chr I	22591	G	A	G	nocall	G	G	G	G	G	G		nocall
Chr I	22610	G	T	G	nocall	G	G	G	G	G	G		nocall
Chr I	22626	T	C	T	nocall	T	T	T	T	T	T		nocall
Chr I	22630	C	T	C	nocall	C	C	C	C	C	C		nocall
Chr I	22633	G	A	G	nocall	G	G	G	G	G	G		nocall
Chr I	22648	A	G	A	nocall	A	A	A	A	A	A		nocall
Chr I	22650	T	A	T	nocall	T	T	T	T	T	T		nocall
Chr I	22658	G	A	G	nocall	G	G	G	G	G	G		nocall
Chr I	22661	T	C	T	nocall	T	T	T	T	T	T		nocall
Chr I	22696	G	A	G	nocall	G	G	G	G	G	G		nocall
Chr I	22703	A	G	A	nocall	A	A	A	A	A	A		nocall
Chr I	22707	G	A	G	nocall	G	G	G	G	G	G		nocall
Chr I	22755	C	T	C	nocall	C	C	C	C	C	C		nocall
Chr I	22779	G	A	G	nocall	G	G	G	G	G	G		nocall
Chr I	22803	T	C	T	nocall	T	T	T	T	T	T		nocall
Chr I	22810	G	A	G	nocall	G	G	G	G	G	G		nocall
Chr I	22848	A	G	A	nocall	A	A	A	A	A	A		nocall
Chr I	22851	G	A	G	nocall	G	G	G	G	G	G		nocall
Chr I	22896	T	C	T	nocall	T	T	T	T	T	T		nocall
Chr I	22922	T	C	T	nocall	T	T	T	T	T	T		nocall
Chr I	22923	G	A	G	nocall	G	G	G	G	G	G		nocall
Chr I	22925	C	A	C	nocall	C	C	C	C	C	C		nocall
Chr I	22927	C	T	C	nocall	C	C	C	C	C	C		nocall
Chr I	22958	T	G	T	nocall	T	T	T	T	T	T		nocall
Chr I	22967	A	G	A	nocall	A	A	A	A	A	A		nocall
Chr I	22969	T	C	C	nocall	T	T	T	T	C	C	Tibet	nocall
Chr I	22974	T	C	T	nocall	T	T	T	T	T	T		nocall
Chr I	22980	C	T	C	nocall	C	C	C	C	C	C		nocall
Chr I	23034	A	T	A	nocall	A	A	A	A	A	A		nocall
Chr I	23093	A	G	A	nocall	A	A	A	A	A	A		nocall
Chr I	23097	G	A	G	nocall	G	G	G	G	G	G		nocall
Chr I	23106	T	C	T	nocall	T	T	T	T	T	T		nocall
Chr I	23140	A	G	A	nocall	A	A	A	A	A	A		nocall
Chr I	23155	G	A	G	nocall	G	G	G	G	G	G		nocall
Chr I	23185	A	T	T	nocall	A	A	A	A	A	A		nocall
Chr I	23194	G	A	G	nocall	G	G	G	G	G	G		nocall
Chr I	23206	C	A	C	nocall	C	C	C	C	C	C		nocall
Chr I	23207	G	A	G	nocall	G	G	G	G	G	G		nocall
Chr I	23209	T	C	T	nocall	T	T	T	T	T	T		nocall
Chr I	23230	T	C	T	nocall	T	T	T	T	T	T		nocall
Chr I	23236	A	G	A	nocall	A	A	A	A	A	A		nocall
Chr I	23287	A	G	A	nocall	A	A	A	A	A	A		nocall
Chr I	23308	G	A	G	nocall	G	G	G	G	G	G		nocall
Chr I	23311	T	C	T	nocall	T	T	T	T	T	T		nocall
Chr I	23317	C	G	C	nocall	C	C	C	C	C	C		nocall
Chr I	23347	A	G	A	nocall	A	A	A	A	A	A		nocall
Chr I	23353	G	A	G	nocall	G	G	G	G	G	G		nocall
Chr I	23398	A	G	G	nocall	A	A	G	G	G	G		nocall
Chr I	23410	T	C	T	nocall	T	T	T	T	T	T		nocall
Chr I	23428	C	T	C	nocall	C	C	C	C	C	C		nocall
Chr I	23440	C	T	C	nocall	C	C	C	C	C	C		nocall
Chr I	23461	C	T	C	nocall	C	C	C	C	C	C		nocall
Chr I	23473	C	T	C	nocall	C	C	C	C	C	C		nocall
Chr I	23482	A	G	A	nocall	A	A	A	A	A	A		nocall
Chr I	23497	A	G	A	nocall	A	A	A	A	A	A		nocall
Chr I	23500	C	T	C	nocall	C	C	C	C	C	C		nocall
Chr I	23512	G	A	G	nocall	G	G	G	G	G	G		nocall
Chr I	23527	C	T	C	nocall	C	C	C	C	C	C		nocall
Chr I	23536	G	C	G	nocall	G	G	G	G	G	G		nocall
Chr I	23674	C	T	C	nocall	C	C	C	C	C	C		nocall
Chr I	23767	T	A	T	nocall	T	T	T	T	T	T		nocall
Chr I	23820	T	C	C	nocall	T	T	T	T	T	T		nocall
Chr I	23828	C	G	G	nocall	C	C	G	G	G	G		nocall
Chr I	23863	C	T	C	nocall	C	C	C	C	C	C		nocall
Chr I	23864	G	A	G	nocall	G	G	G	G	G	G		nocall
Chr I	23868	T	C	C	nocall	T	T	C	C	C	C		nocall
Chr I	23893	G	T	G	nocall	G	G	T	T	G	G		nocall
Chr I	23912	G	A	A	nocall	G	G	G	G	A	A	Tibet	nocall
Chr I	23926	C	T	C	nocall	C	C	C	C	C	C		nocall
Chr I	23941	G	A	G	nocall	G	G	G	G	G	G		nocall
Chr I	23948	G	A	G	nocall	G	G	G	G	G	G		nocall
Chr I	23949	G	A	G	nocall	G	G	G	G	G	G		nocall
Chr I	24013	T	C	T	nocall	T	T	T	T	T	T		nocall
Chr I	24025	G	A	G	nocall	G	G	G	G	G	G		nocall
Chr I	24035	T	C	T	nocall	T	T	T	T	T	T		nocall
Chr I	24052	A	G	A	nocall	A	A	A	A	A	A		nocall
Chr I	24175	C	T	C	nocall	C	C	C	C	C	C		nocall
Chr I	24211	A	T	A	nocall	A	A	A	A	A	A		nocall
Chr I	24262	G	A	G	nocall	G	G	G	G	G	G		nocall
Chr I	24292	C	T	C	nocall	C	C	C	C	C	C		nocall
Chr I	24304	C	T	T	nocall	C	C	C	C	T	T	Tibet	nocall
Chr I	24322	C	A	C	nocall	C	C	C	C	C	C		nocall
Chr I	24349	C	T	C	nocall	C	C	C	C	C	C		nocall
Chr I	24385	T	C	T	nocall	T	T	T	T	T	T		nocall
Chr I	24439	G	T	G	nocall	G	G	G	G	G	G		nocall
Chr I	24472	T	C	T	nocall	T	T	T	T	T	T		nocall
Chr I	24520	C	T	C	nocall	C	C	T	T	C	nocall		nocall
Chr I	24543	T	A	T	nocall	T	T	T	T	T	T		nocall
Chr I	24578	G	T	G	nocall	G	G	G	G	G	G		nocall
Chr I	24592	C	G	C	nocall	C	C	C	C	C	C		nocall
Chr I	24638	C	T	C	nocall	C	C	C	C	C	C		nocall
Chr I	24716	C	T	C	nocall	C	C	C	C	C	C		nocall
Chr I	24719	T	C	T	nocall	T	T	T	T	T	T		nocall
Chr I	24726	T	C	T	nocall	T	T	T	T	T	T		nocall
Chr I	24731	C	T	C	nocall	C	C	C	C	C	C		nocall
Chr I	24748	C	G	C	nocall	C	C	C	C	C	C		nocall
Chr I	24834	A	G	A	nocall	A	A	A	A	A	A		nocall
Chr I	24836	G	A	G	nocall	G	G	G	G	G	G		nocall
Chr I	24841	G	T	G	nocall	G	G	G	G	G	G		nocall
Chr I	24916	A	G	A	nocall	A	A	A	A	A	A		nocall
Chr I	24930	C	T	C	nocall	C	C	C	C	C	C		nocall
Chr I	24969	T	A	T	nocall	T	T	T	T	T	T		nocall
Chr I	24970	A	T	A	nocall	A	A	A	A	A	A		nocall
Chr I	24973	A	T	A	nocall	A	A	A	A	A	A		nocall
Chr I	25049	C	T	C	nocall	C	C	C	C	C	C		nocall
Chr I	25109	G	A	G	nocall	G	G	G	G	G	G		nocall
Chr I	25127	T	C	T	nocall	T	T	T	T	T	T		nocall
Chr I	25131	A	G	A	nocall	A	A	G	G	A	A		nocall
Chr I	25139	C	T	C	nocall	C	C	C	C	C	C		nocall
Chr I	25151	G	A	G	nocall	G	G	G	G	G	G		nocall
Chr I	25208	A	G	A	nocall	A	A	A	A	A	A		nocall
Chr I	25220	A	G	A	nocall	A	A	A	A	A	A		nocall
Chr I	25232	C	G	C	nocall	C	C	G	G	C	C		nocall
Chr I	25234	G	A	G	nocall	G	G	G	G	G	G		nocall
Chr I	25271	T	C	T	nocall	T	T	T	T	T	T		nocall
Chr I	25316	A	G	A	nocall	A	A	A	A	A	A		nocall
Chr I	25319	A	C	A	nocall	A	A	A	A	A	A		nocall
Chr I	25352	A	G	A	nocall	A	A	A	A	A	A		nocall
Chr I	25373	C	T	C	nocall	C	C	C	C	C	C		nocall
Chr I	25390	C	G	G	nocall	C	C	G	G	G	G		nocall
Chr I	25448	T	C	T	nocall	T	T	T	T	T	T		nocall
Chr I	25468	T	C	T	nocall	T	C	T	T	T	T		nocall
Chr I	25474	C	T	C	nocall	C	C	T	T	C	C		nocall
Chr I	25523	G	A	G	nocall	G	G	G	G	G	G		nocall
Chr I	25524	A	G	A	nocall	A	A	G	G	A	A		nocall
Chr I	25583	C	T	C	nocall	C	C	C	C	C	C		nocall
Chr I	25601	A	G	A	nocall	A	A	A	A	A	A		nocall
Chr I	25631	T	C	T	nocall	T	T	T	T	T	T		nocall
Chr I	25667	G	A	G	nocall	G	G	G	G	G	G		nocall
Chr I	25685	T	C	T	nocall	T	T	T	T	T	T		nocall
Chr I	25697	C	T	C	nocall	C	C	C	C	C	C		nocall
Chr I	25700	G	A	G	nocall	G	G	G	G	G	G		nocall
Chr I	25705	C	T	C	nocall	C	T	C	C	C	C		nocall
Chr I	25721	C	G	C	nocall	C	C	C	C	C	C		nocall
Chr I	25728	G	A	G	nocall	G	G	G	G	G	G		nocall
Chr I	25751	T	A	T	nocall	T	T	T	T	T	T		nocall
Chr I	25763	A	G	A	nocall	A	A	A	A	A	A		nocall
Chr I	25790	G	A	G	nocall	G	G	G	G	G	G		nocall
Chr I	25793	G	T	G	nocall	G	G	G	G	G	G		nocall
Chr I	25817	T	C	T	nocall	T	T	T	T	T	T		nocall
Chr I	25826	G	A	G	nocall	G	G	G	G	G	G		nocall
Chr I	25832	T	C	T	nocall	T	T	T	T	T	T		nocall
Chr I	25850	T	C	T	nocall	T	T	T	T	T	T		nocall
Chr I	25961	G	C	G	nocall	G	G	G	G	G	G		nocall
Chr I	25967	G	A	G	nocall	G	G	G	G	G	G		nocall
Chr I	25991	T	C	T	nocall	T	T	T	T	T	T		nocall
Chr I	25997	C	T	C	nocall	C	C	C	C	C	C		nocall
Chr I	26028	A	G	A	nocall	A	A	A	A	A	A		nocall
Chr I	26033	C	T	C	nocall	C	C	C	C	C	C		nocall
Chr I	26115	C	T	C	nocall	C	C	C	C	C	C		nocall
Chr I	26184	C	G	C	nocall	C	C	C	C	C	C		nocall
Chr I	26192	A	G	A	nocall	A	A	A	A	A	A		nocall
Chr I	26222	G	A	G	nocall	G	G	G	G	G	G		nocall
Chr I	26261	C	G	C	nocall	C	C	C	C	C	C		nocall
Chr I	26268	G	A	G	nocall	G	G	G	G	G	G		nocall
Chr I	26291	G	C	G	nocall	G	G	G	G	G	G		nocall
Chr I	26319	A	T	T	nocall	A	A	T	T	T	T		nocall
Chr I	26338	T	C	T	nocall	T	T	T	T	C	C		nocall
Chr I	26355	G	A	G	nocall	G	G	G	G	G	G		nocall
Chr I	26371	G	A	G	nocall	G	G	G	G	G	G		nocall
Chr I	26390	G	A	G	nocall	G	G	G	G	G	G		nocall
Chr I	26429	C	T	T	nocall	C	C	C	C	T	T	Tibet	nocall
Chr I	26456	G	A	A	nocall	G	G	A	A	A	A		nocall
Chr I	26501	T	G	G	nocall	T	G	G	G	G	G		nocall
Chr I	26592	G	A	G	nocall	G	G	G	G	G	G		nocall
Chr I	26611	A	T	A	nocall	A	A	A	A	A	A		nocall
Chr I	26613	G	C	C	nocall	G	G	G	G	G	G		nocall
Chr I	26622	T	C	C	nocall	T	T	C	C	C	C		nocall
Chr I	26623	T	C	T	nocall	T	T	C	C	T	T		nocall
Chr I	26762	C	T	C	nocall	C	C	C	C	C	C		nocall
Chr I	26771	A	G	A	nocall	A	A	A	A	A	A		nocall
Chr I	26786	C	T	T	nocall	C	C	C	C	T	T	Tibet	nocall
Chr I	26834	A	G	A	nocall	A	A	G	G	A	A		nocall
Chr I	26843	T	C	C	nocall	T	T	T	T	C	C	Tibet	nocall
Chr I	26870	A	G	A	nocall	A	A	A	A	A	A		nocall
Chr I	26915	G	A	A	nocall	G	G	A	A	A	A		nocall
Chr I	26996	C	T	C	nocall	C	C	C	C	C	C		nocall
Chr I	26998	A	G	A	nocall	A	A	A	A	A	A		nocall
Chr I	27107	A	G	A	nocall	A	A	A	A	A	A		nocall
Chr I	27125	C	T	T	nocall	C	C	C	C	C	C		nocall
Chr I	27146	T	C	T	nocall	T	T	T	T	T	T		nocall
Chr I	27200	G	A	G	nocall	G	G	G	G	G	G		nocall
Chr I	27260	A	T	A	nocall	A	A	A	A	A	A		nocall
Chr I	27286	T	C	C	nocall	T	T	T	T	T	T		nocall
Chr I	27290	A	T	T	nocall	A	A	A	A	T	T	Tibet	nocall
Chr I	27325	T	C	T	nocall	T	T	T	T	T	T		nocall
Chr I	27326	G	A	G	nocall	G	G	G	G	G	G		nocall
Chr I	27330	C	T	C	nocall	C	C	C	C	C	C		nocall
Chr I	27389	A	G	A	nocall	A	A	A	A	A	A		nocall
Chr I	27408	A	G	G	nocall	A	A	A	A	G	G	Tibet	nocall
Chr I	27414	A	G	A	nocall	A	A	A	A	A	A		nocall
Chr I	27527	C	T	C	nocall	C	C	C	C	C	C		nocall
Chr I	27533	C	T	C	nocall	C	C	C	C	C	C		nocall
Chr I	27548	A	G	A	nocall	A	A	A	A	A	A		nocall
Chr I	27608	G	A	G	nocall	G	G	G	G	G	G		nocall
Chr I	27794	C	T	C	nocall	C	C	C	C	C	C		nocall
Chr I	27806	C	T	C	nocall	C	C	C	C	C	C		nocall
Chr I	27865	A	G	A	nocall	A	A	A	A	A	A		nocall
Chr I	27890	T	C	T	nocall	T	T	T	T	T	T		nocall
Chr I	27923	T	C	T	nocall	T	T	T	T	T	T		nocall
Chr I	27929	C	T	C	nocall	C	C	C	C	C	C		nocall
Chr I	27976	T	A	T	nocall	T	A	T	T	T	T		nocall
Chr I	28041	T	C	T	nocall	T	T	T	T	T	T		nocall
Chr I	28071	T	A	T	nocall	T	T	T	T	T	T		nocall
Chr I	28091	A	G	A	nocall	A	A	A	A	A	A		nocall
Chr I	28096	G	A	G	nocall	G	G	G	G	G	G		nocall
Chr I	28108	C	T	C	nocall	C	C	C	C	C	C		nocall
Chr I	28130	G	A	G	nocall	G	G	G	G	G	G		nocall
Chr I	28239	G	A	G	nocall	G	G	G	G	G	G		nocall
Chr I	28287	A	C	A	nocall	A	A	A	A	A	A		nocall
Chr I	28326	C	T	C	nocall	C	C	C	C	C	C		nocall
Chr I	28374	C	T	C	nocall	C	C	C	C	C	C		nocall
Chr I	28632	G	A	G	nocall	G	G	G	G	G	G		nocall
Chr I	28650	G	A	G	nocall	G	G	G	G	G	G		nocall
Chr I	28719	C	A	C	nocall	C	C	C	C	C	C		nocall
Chr I	28720	A	G	A	nocall	A	A	A	A	A	A		nocall
Chr I	28756	T	C	T	nocall	T	T	C	C	T	T		nocall
Chr I	28820	G	A	A	nocall	G	G	A	A	G	G	North Carolina	nocall
Chr I	28828	T	A	T	nocall	T	T	T	T	T	T		nocall
Chr I	28852	C	A	C	nocall	C	C	C	C	C	C		nocall
Chr I	28854	A	G	A	nocall	A	A	A	A	A	A		nocall
Chr I	28857	G	C	G	nocall	G	G	G	G	G	G		nocall
Chr I	28874	G	A	G	nocall	G	G	A	A	G	G		nocall
Chr I	28902	A	G	A	nocall	A	A	A	A	A	A		nocall
Chr I	28943	A	G	A	nocall	A	A	A	A	A	A		nocall
Chr I	28958	G	A	G	nocall	G	G	G	G	G	G		nocall
Chr I	28971	T	C	T	nocall	T	T	T	T	T	T		nocall
Chr I	28979	C	T	C	nocall	C	C	C	C	C	C		nocall
Chr I	28998	T	C	T	nocall	T	T	T	T	T	T		nocall
Chr I	29012	T	C	T	nocall	T	T	T	T	T	T		nocall
Chr I	29040	T	C	T	nocall	T	T	T	T	T	T		nocall
Chr I	29085	G	A	G	nocall	G	G	G	G	G	G		nocall
Chr I	29103	G	A	G	nocall	G	G	G	G	G	G		nocall
Chr I	29121	T	C	T	nocall	T	T	T	T	T	T		nocall
Chr I	29122	T	C	T	nocall	T	T	C	C	T	T		nocall
Chr I	29123	G	A	G	nocall	G	G	G	G	G	G		nocall
Chr I	29124	G	T	G	nocall	G	G	G	G	G	G		nocall
Chr I	29156	A	G	A	nocall	A	A	A	A	A	A		nocall
Chr I	29169	G	A	G	nocall	G	G	G	G	G	G		nocall
Chr I	29176	A	G	A	nocall	A	A	A	A	A	A		nocall
Chr I	29208	A	T	A	nocall	A	A	A	A	A	A		nocall
Chr I	29211	T	C	T	nocall	T	T	T	T	T	T		nocall
Chr I	29217	T	C	T	nocall	T	T	T	T	T	T		nocall
Chr I	29240	G	C	G	nocall	G	G	C	C	G	G		nocall
Chr I	29256	T	C	T	nocall	T	T	T	T	T	T		nocall
Chr I	29277	A	T	A	nocall	A	A	A	A	A	A		nocall
Chr I	29288	A	T	A	nocall	A	A	T	T	A	A		nocall
Chr I	29295	A	G	A	nocall	A	A	A	A	A	A		nocall
Chr I	29334	T	C	T	nocall	T	T	T	T	T	T		nocall
Chr I	29382	A	C	A	nocall	A	A	A	A	A	A		nocall
Chr I	29397	C	T	C	nocall	C	C	C	C	C	C		nocall
Chr I	29431	G	T	G	nocall	G	G	T	T	G	G		nocall
Chr I	29466	T	C	T	nocall	T	T	T	T	T	T		nocall
Chr I	29496	G	A	G	nocall	G	G	G	G	G	G		nocall
Chr I	29518	G	A	A	nocall	G	A	A	A	A	A		nocall
Chr I	29590	G	A	G	nocall	G	G	G	G	G	G		nocall
Chr I	29654	C	A	A	nocall	C	C	C	C	C	C		nocall
Chr I	29655	T	A	T	nocall	T	T	A	A	T	T		nocall
Chr I	29673	C	T	C	nocall	C	C	C	C	C	C		nocall
Chr I	29710	A	C	A	nocall	A	A	A	A	A	A		nocall
Chr I	29718	C	G	C	nocall	C	C	C	C	C	C		nocall
Chr I	29720	C	A	C	nocall	C	C	C	C	A	A		nocall
Chr I	29722	T	G	T	nocall	T	T	T	T	T	T		nocall
Chr I	29779	G	C	G	nocall	G	G	C	C	G	G		nocall
Chr I	29820	A	G	A	nocall	A	A	A	A	A	A		nocall
Chr I	29845	G	A	A	nocall	G	G	G	G	G	G		nocall
Chr I	29889	C	T	C	nocall	C	C	C	C	C	C		nocall
Chr I	29942	A	G	A	nocall	A	A	A	A	A	A		nocall
Chr I	29943	G	A	G	nocall	G	G	G	G	G	G		nocall
Chr I	29955	C	T	C	nocall	C	C	C	C	C	C		nocall
Chr I	29995	C	T	C	nocall	C	C	C	C	C	C		nocall
Chr I	29996	C	T	C	nocall	C	C	T	T	C	C		nocall
Chr I	30009	T	C	T	nocall	T	T	T	T	T	T		nocall
Chr I	30019	A	G	A	nocall	A	A	A	A	A	A		nocall
Chr I	30040	C	A	C	nocall	C	C	C	C	C	C		nocall
Chr I	30073	C	T	T	nocall	C	C	C	C	C	C		nocall
Chr I	30078	T	C	T	nocall	T	T	T	T	T	T		nocall
Chr I	30177	A	T	A	nocall	A	A	A	A	A	A		nocall
Chr I	30308	T	C	T	nocall	T	T	T	T	T	T		nocall
Chr I	30329	G	A	G	nocall	G	G	G	G	G	G		nocall
Chr I	30330	G	A	G	nocall	G	G	G	G	G	G		nocall
Chr I	30369	C	T	C	nocall	C	C	C	C	C	C		nocall
Chr I	30372	A	G	A	nocall	A	A	A	A	A	A		nocall
Chr I	30374	T	C	T	nocall	T	T	T	T	T	T		nocall
Chr I	30389	A	G	A	nocall	A	A	A	A	A	A		nocall
Chr I	30411	G	A	G	nocall	G	G	G	G	G	G		nocall
Chr I	30423	T	C	T	nocall	T	T	T	T	T	T		nocall
Chr I	30477	T	C	T	nocall	T	T	T	T	T	T		nocall
Chr I	30484	G	A	G	nocall	G	G	G	G	G	G		nocall
Chr I	30517	A	C	A	nocall	A	A	A	A	A	A		nocall
Chr I	30519	T	C	T	nocall	T	T	T	T	T	T		nocall
Chr I	30533	C	A	C	nocall	C	C	C	C	C	C		nocall
Chr I	30536	G	T	G	nocall	G	G	G	G	G	G		nocall
Chr I	30548	C	T	C	nocall	C	C	C	C	C	C		nocall
Chr I	30592	T	C	C	nocall	T	T	C	C	C	C		nocall
Chr I	30612	C	T	C	nocall	C	C	C	C	C	C		nocall
Chr I	30655	C	T	C	nocall	C	C	C	C	C	C		nocall
Chr I	30738	C	T	C	nocall	C	C	C	C	C	C		nocall
Chr I	30779	T	C	T	nocall	T	T	T	T	C	C		nocall
Chr I	30780	A	G	A	nocall	A	A	A	A	A	A		nocall
Chr I	30890	T	C	T	nocall	T	T	T	T	T	T		nocall
Chr I	30936	G	A	G	nocall	G	G	G	G	G	G		nocall
Chr I	30972	T	C	T	nocall	T	T	T	T	T	T		nocall
Chr I	31050	A	G	A	nocall	A	A	A	A	A	A		nocall
Chr I	31068	T	C	T	nocall	T	T	T	T	T	T		nocall
Chr I	31213	G	A	G	nocall	G	G	G	G	G	G		nocall
Chr I	31259	G	A	G	nocall	G	G	G	G	G	G		nocall
Chr I	31275	A	G	A	nocall	A	A	A	A	A	A		nocall
Chr I	31299	T	C	T	nocall	T	T	T	T	T	T		nocall
Chr I	31309	G	A	G	nocall	G	G	G	G	G	G		nocall
Chr I	31363	T	C	T	nocall	T	T	T	T	T	T		nocall
Chr I	31437	T	C	T	nocall	T	T	T	T	T	T		nocall
Chr I	31440	T	C	T	nocall	T	T	T	T	T	T		nocall
Chr I	31472	C	T	C	nocall	C	C	C	C	C	C		nocall
Chr I	31511	T	A	A	nocall	T	T	T	T	T	T		nocall
Chr I	31551	A	G	A	nocall	A	A	A	A	A	A		nocall
Chr I	31554	G	T	G	nocall	G	G	G	G	G	G		nocall
Chr I	31680	T	C	T	nocall	T	T	T	T	T	T		nocall
Chr I	31755	T	C	T	nocall	T	T	T	T	T	T		nocall
Chr I	31785	C	T	C	nocall	C	C	C	C	C	C		nocall
Chr I	31791	A	G	A	nocall	A	A	A	A	A	A		nocall
Chr I	31797	C	T	C	nocall	C	C	C	C	C	C		nocall
Chr I	31809	C	T	C	nocall	C	C	C	C	C	C		nocall
Chr I	31827	T	C	T	nocall	T	T	T	T	T	T		nocall
Chr I	31899	G	A	G	nocall	G	G	G	G	G	G		nocall
Chr I	31905	G	A	G	nocall	G	G	G	G	G	G		nocall
Chr I	31941	G	A	G	nocall	G	G	G	G	G	G		nocall
Chr I	31971	C	T	C	nocall	C	C	C	C	C	C		nocall
Chr I	32011	T	C	T	nocall	T	T	T	T	T	T		nocall
Chr I	32058	T	C	T	nocall	T	T	T	T	T	T		nocall
Chr I	32133	A	G	A	nocall	A	A	A	A	A	A		nocall
Chr I	32185	G	A	G	nocall	G	G	G	G	G	G		nocall
Chr I	32217	A	G	A	nocall	A	A	A	A	A	A		nocall
Chr I	32244	G	A	G	nocall	G	G	G	G	G	G		nocall
Chr I	32280	G	A	G	nocall	G	G	G	G	G	G		nocall
Chr I	32292	C	G	C	nocall	C	C	C	C	C	C		nocall
Chr I	32316	T	A	T	nocall	T	T	T	T	T	T		nocall
Chr I	32412	T	G	T	nocall	T	T	T	T	T	T		nocall
Chr I	32433	G	A	G	nocall	G	G	G	G	G	G		nocall
Chr I	32460	C	T	C	nocall	C	C	C	C	C	C		nocall
Chr I	32502	T	C	T	nocall	T	T	T	T	T	T		nocall
Chr I	32559	T	C	T	nocall	T	T	T	T	T	T		nocall
Chr I	32586	A	G	A	nocall	A	A	A	A	A	A		nocall
Chr I	32604	T	C	C	nocall	T	T	T	T	C	C	Tibet	nocall
Chr I	32664	C	T	C	nocall	C	C	C	C	C	C		nocall
Chr I	32712	T	C	T	nocall	T	T	T	T	T	T		nocall
Chr I	32732	T	C	T	nocall	T	T	T	T	T	T		nocall
Chr I	32748	C	T	C	nocall	C	C	C	C	C	C		nocall
Chr I	32814	G	T	G	nocall	G	G	G	G	G	G		nocall
Chr I	32886	T	G	T	nocall	T	T	T	T	T	T		nocall
Chr I	32919	A	G	A	nocall	A	A	A	A	A	A		nocall
Chr I	32940	C	G	C	nocall	C	C	C	C	C	C		nocall
Chr I	33027	C	T	C	nocall	C	C	C	C	C	C		nocall
Chr I	33054	G	A	G	nocall	G	G	G	G	G	G		nocall
Chr I	33136	C	T	C	nocall	C	C	C	C	C	C		nocall
Chr I	33152	A	G	A	nocall	A	A	A	A	A	A		nocall
Chr I	33164	C	T	C	nocall	C	C	C	C	C	C		nocall
Chr I	33493	A	T	A	nocall	A	A	A	A	A	A		nocall
Chr I	33531	G	T	G	nocall	G	G	G	G	G	G		nocall
Chr I	33534	G	A	G	nocall	G	G	G	G	G	G		nocall
Chr I	33536	C	T	C	nocall	C	C	C	C	C	C		nocall
Chr I	33576	T	C	T	nocall	T	T	T	T	T	T		nocall
Chr I	33590	A	G	A	nocall	A	A	A	A	A	A		nocall
Chr I	33591	T	C	T	nocall	T	T	T	T	T	T		nocall
Chr I	33592	T	C	T	nocall	T	T	T	T	T	T		nocall
Chr I	33655	G	C	G	nocall	G	G	G	G	G	G		nocall
Chr I	33706	A	G	A	nocall	A	A	A	A	A	A		nocall
Chr I	33717	T	C	T	nocall	T	nocall	T	T	T	T		nocall
Chr I	33748	C	A	C	nocall	C	C	C	C	C	C		nocall
Chr I	33752	G	A	G	nocall	G	G	G	G	G	G		nocall
Chr I	33758	G	A	G	nocall	G	G	G	G	G	G		nocall
Chr I	33774	A	T	A	nocall	A	A	A	A	A	A		nocall
Chr I	33775	G	A	G	nocall	G	G	G	G	G	G		nocall
Chr I	33806	T	C	T	nocall	T	T	T	T	T	T		nocall
Chr I	33854	C	T	C	nocall	C	C	C	C	C	C		nocall
Chr I	33871	T	C	T	nocall	T	T	T	T	T	T		nocall
Chr I	33948	A	C	A	nocall	A	A	A	A	A	A		nocall
Chr I	33998	C	T	C	nocall	C	C	C	C	C	C		nocall
Chr I	34007	C	T	C	nocall	C	C	C	C	C	C		nocall
Chr I	34076	C	T	C	nocall	C	C	C	C	C	C		nocall
Chr I	34153	G	A	G	nocall	G	G	G	G	G	G		nocall
Chr I	34240	G	A	G	nocall	G	G	G	G	G	G		nocall
Chr I	34271	G	A	G	nocall	G	G	G	G	G	G		nocall
Chr I	34302	G	A	G	nocall	G	G	G	G	G	G		nocall
Chr I	34395	A	G	A	nocall	A	A	A	A	G	G		nocall
Chr I	34410	G	A	G	nocall	G	G	G	G	G	G		nocall
Chr I	34428	G	A	G	nocall	G	G	G	G	G	G		nocall
Chr I	34473	A	G	A	nocall	A	A	A	A	A	A		nocall
Chr I	34495	A	G	A	nocall	A	A	A	A	A	A		nocall
Chr I	34567	A	G	G	nocall	A	A	G	G	G	G		nocall
Chr I	34693	T	C	T	nocall	T	T	T	T	T	T		nocall
Chr I	34720	A	G	A	nocall	A	A	G	G	A	A		nocall
Chr I	34728	A	G	A	nocall	A	A	A	A	A	A		nocall
Chr I	34882	G	A	G	nocall	G	G	G	G	G	G		nocall
Chr I	34939	T	C	T	nocall	T	T	T	T	T	T		nocall
Chr I	34945	A	G	A	nocall	A	A	A	A	A	A		nocall
Chr I	34963	T	C	T	nocall	T	T	T	T	T	T		nocall
Chr I	35014	G	A	G	nocall	G	G	G	G	G	G		nocall
Chr I	35032	A	G	A	nocall	A	A	A	A	A	A		nocall
Chr I	35056	C	T	C	nocall	C	C	C	C	C	C		nocall
Chr I	35095	T	C	T	nocall	T	T	T	T	T	T		nocall
Chr I	35119	C	T	C	nocall	C	C	C	C	C	C		nocall
Chr I	35137	C	T	C	nocall	C	C	C	C	C	C		nocall
Chr I	35209	T	C	T	nocall	T	T	T	T	T	T		nocall
Chr I	35245	G	A	G	nocall	G	G	G	G	G	G		nocall
Chr I	35284	G	A	G	nocall	G	G	G	G	G	G		nocall
Chr I	35359	A	G	A	nocall	A	A	A	A	A	A		nocall
Chr I	35365	A	G	A	nocall	A	A	A	A	A	A		nocall
Chr I	35395	C	T	C	nocall	C	C	C	C	C	C		nocall
Chr I	35422	A	G	A	nocall	A	A	A	A	A	A		nocall
Chr I	35443	G	A	G	nocall	G	G	G	G	G	G		nocall
Chr I	35494	A	G	G	nocall	A	A	G	G	G	G		nocall
Chr I	35566	G	A	G	nocall	G	G	G	G	G	G		nocall
Chr I	35587	G	A	G	nocall	G	G	G	G	G	G		nocall
Chr I	35593	T	C	T	nocall	T	T	T	T	T	T		nocall
Chr I	35644	A	G	A	nocall	A	A	A	A	A	A		nocall
Chr I	35647	G	A	G	nocall	G	G	G	G	G	G		nocall
Chr I	35653	A	G	A	nocall	A	A	A	A	A	A		nocall
Chr I	35723	G	C	G	nocall	G	G	C	C	G	G		nocall
Chr I	35725	G	A	G	nocall	G	G	G	G	G	G		nocall
Chr I	35764	A	G	A	nocall	A	A	A	A	A	A		nocall
Chr I	35785	G	A	G	nocall	G	G	G	G	G	G		nocall
Chr I	35797	C	T	C	nocall	C	C	C	C	C	C		nocall
Chr I	35827	A	G	A	nocall	A	A	A	A	A	A		nocall
Chr I	35863	A	G	A	nocall	A	A	A	A	A	A		nocall
Chr I	35887	G	A	G	nocall	G	G	G	G	G	G		nocall
Chr I	35899	C	T	C	nocall	C	C	C	C	C	C		nocall
Chr I	35902	A	G	A	nocall	A	A	A	A	A	A		nocall
Chr I	35917	A	G	A	nocall	A	A	A	A	A	A		nocall
Chr I	35929	G	A	G	nocall	G	G	G	G	G	G		nocall
Chr I	35938	G	A	G	nocall	G	G	G	G	G	G		nocall
Chr I	35956	G	A	G	nocall	G	G	G	G	G	G		nocall
Chr I	36010	T	G	T	nocall	T	T	T	T	T	T		nocall
Chr I	36049	C	T	C	nocall	C	C	C	C	C	C		nocall
Chr I	36118	C	T	C	nocall	C	C	C	C	T	C		nocall
Chr I	36142	G	A	G	nocall	G	G	G	G	G	G		nocall
Chr I	36166	C	T	C	nocall	C	C	C	C	C	C		nocall
Chr I	36208	A	G	A	nocall	A	A	A	A	A	A		nocall
Chr I	36229	A	G	A	nocall	A	A	A	A	A	A		nocall
Chr I	36232	C	T	C	nocall	C	C	C	C	C	C		nocall
Chr I	36301	G	T	G	nocall	G	G	G	G	G	G		nocall
Chr I	37538	T	C	T	T	T	T	C	C	C	C	Ireland	Ireland
Chr I	37859	T	G	T	T	T	T	G	G	G	G	Ireland	Ireland
Chr I	39449	T	C	C	C	T	T	T	T	C	C	Tibet	Tibet
Chr I	39825	A	T	T	T	A	A	A	A	T	T	Tibet	Tibet
Chr I	41737	A	G	G	G	A	A	A	A	G	G	Tibet	Tibet
Chr I	42997	A	G	G	G	A	A	A	A	G	G	Tibet	Tibet
Chr I	44059	G	A	A	A	G	G	G	G	A	A	Tibet	Tibet
Chr I	44082	G	T	T	T	G	G	G	G	T	T	Tibet	Tibet
Chr I	47283	C	T	T	T	C	C	C	C	T	T	Tibet	Tibet
Chr I	47482	G	A	A	A	G	G	G	G	A	A	Tibet	Tibet
Chr I	47741	G	T	T	T	G	G	G	G	T	T	Tibet	Tibet
Chr I	47892	C	T	T	T	C	C	C	C	T	T	Tibet	Tibet
Chr I	48620	T	C	C	C	T	T	T	T	C	C	Tibet	Tibet
Chr I	50897	G	A	A	A	G	G	G	G	A	A	Tibet	Tibet
Chr I	51206	G	T	T	T	G	G	G	G	T	T	Tibet	Tibet
Chr I	51235	G	A	A	A	G	G	G	G	A	A	Tibet	Tibet
Chr I	51423	G	A	A	A	G	G	G	G	A	A	Tibet	Tibet
Chr I	52940	T	C	C	C	T	T	C	C	T	T	North Carolina	North Carolina
Chr I	57193	C	T	T	T	C	C	C	C	T	T	Tibet	Tibet
Chr I	57571	C	T	T	T	C	C	C	C	T	T	Tibet	Tibet
Chr I	58144	A	G	G	G	A	A	A	A	G	G	Tibet	Tibet
Chr I	58595	C	T	T	T	C	C	C	C	T	T	Tibet	Tibet
Chr I	58849	A	G	G	G	A	A	A	A	G	G	Tibet	Tibet
Chr I	59022	G	A	A	A	G	G	G	G	A	A	Tibet	Tibet
Chr I	59106	A	T	T	T	A	A	A	A	T	T	Tibet	Tibet
Chr I	59549	T	C	C	C	T	T	T	T	C	C	Tibet	Tibet
Chr I	59614	C	T	T	T	C	C	C	C	T	T	Tibet	Tibet
Chr I	59883	T	C	C	C	T	T	T	T	C	C	Tibet	Tibet
Chr I	60677	C	T	T	T	C	C	C	C	T	T	Tibet	Tibet
Chr I	61007	A	G	G	G	A	A	A	A	G	G	Tibet	Tibet
Chr I	61417	A	T	T	T	A	A	A	A	T	T	Tibet	Tibet
Chr I	62049	C	G	G	G	C	C	C	C	G	G	Tibet	Tibet
Chr I	62110	C	T	T	T	C	C	C	C	T	T	Tibet	Tibet
Chr I	62654	A	G	G	G	A	A	A	nocall	G	G	Tibet	Tibet
Chr I	63297	C	A	A	A	C	C	C	C	A	A	Tibet	Tibet
Chr I	64718	C	T	T	T	C	C	C	C	T	T	Tibet	Tibet
Chr I	65098	T	G	G	G	T	T	T	T	G	G	Tibet	Tibet
Chr I	65309	C	T	T	T	C	C	C	C	T	T	Tibet	Tibet
Chr I	65372	A	T	T	T	A	A	A	A	T	T	Tibet	Tibet
Chr I	65706	T	A	A	A	T	T	T	T	A	A	Tibet	Tibet
Chr I	66189	G	A	A	A	G	G	G	G	A	A	Tibet	Tibet
Chr I	67044	C	T	T	T	C	C	C	C	T	T	Tibet	Tibet
Chr I	67332	G	A	A	A	G	G	G	G	A	A	Tibet	Tibet
Chr I	67403	C	T	T	T	C	C	C	C	T	T	Tibet	Tibet
Chr I	67478	T	C	C	C	T	T	T	T	C	C	Tibet	Tibet
Chr I	68117	A	G	G	G	A	A	A	A	G	G	Tibet	Tibet
Chr I	71992	A	G	G	G	A	A	A	A	G	G	Tibet	Tibet
Chr I	73412	G	C	C	C	G	G	G	G	C	C	Tibet	Tibet
Chr I	75718	T	G	G	G	T	T	T	T	T	G	Tibet	Tibet
Chr I	75910	A	G	G	G	A	A	A	A	G	G	Tibet	Tibet
Chr I	76661	A	C	C	C	A	A	A	A	C	C	Tibet	Tibet
Chr I	77199	G	A	A	A	G	G	G	G	A	A	Tibet	Tibet
Chr I	77283	G	A	A	A	G	G	G	G	A	A	Tibet	Tibet
Chr I	77331	A	C	C	C	A	A	A	A	C	C	Tibet	Tibet
Chr I	78331	A	G	G	G	A	A	A	A	G	G	Tibet	Tibet
Chr I	78628	A	T	T	T	A	A	A	A	A	T	Tibet	Tibet
Chr I	79240	A	C	A	C	A	A	A	A	C	C		Tibet
Chr I	79866	G	T	G	T	G	G	G	G	G	T		Tibet
Chr I	79964	T	C	T	C	T	T	T	T	C	C		Tibet
Chr I	80469	G	A	A	A	G	G	G	G	A	A	Tibet	Tibet
Chr I	80916	G	A	A	A	G	G	G	G	A	A	Tibet	Tibet
Chr I	81284	A	G	G	G	A	A	A	A	G	G	Tibet	Tibet
Chr I	81341	C	T	T	T	C	C	C	C	C	T	Tibet	Tibet
Chr I	82691	A	C	C	C	A	A	A	A	C	C	Tibet	Tibet
Chr I	83383	A	T	T	T	A	A	A	A	T	T	Tibet	Tibet
Chr I	83464	A	C	C	C	A	A	A	A	C	C	Tibet	Tibet
Chr I	83749	T	C	C	C	T	T	T	T	C	C	Tibet	Tibet
Chr I	84119	G	A	A	A	G	G	G	G	A	A	Tibet	Tibet
Chr I	84369	A	T	T	T	A	A	A	A	T	T	Tibet	Tibet
Chr I	84738	C	T	T	T	C	C	C	C	T	T	Tibet	Tibet
Chr I	84800	G	A	A	A	G	G	G	G	A	A	Tibet	Tibet
Chr I	84907	T	C	C	C	T	T	T	T	C	C	Tibet	Tibet
Chr I	87520	T	C	T	C	T	T	T	T	C	C		Tibet
Chr I	87598	G	A	G	A	G	G	A	A	A	A	Ireland
Chr I	87599	T	A	T	A	T	T	T	T	A	A		Tibet
Chr I	91021	T	A	T	T	T	T	A	A	A	A	Ireland	Ireland
Chr I	91097	T	C	T	T	T	T	C	C	C	C	Ireland	Ireland
Chr I	91169	T	C	T	T	T	T	C	C	C	C	Ireland	Ireland
Chr I	91356	A	G	A	A	A	A	G	G	G	G	Ireland	Ireland
Chr I	94904	A	C	A	A	A	A	C	C	C	C	Ireland	Ireland
Chr I	95960	A	G	A	A	A	A	G	G	G	G	Ireland	Ireland
Chr I	96828	C	T	C	C	C	C	T	T	T	T	Ireland	Ireland
Chr I	97053	A	C	A	A	A	A	C	C	C	C	Ireland	Ireland
Chr I	97392	A	G	A	A	A	A	G	G	G	G	Ireland	Ireland
Chr I	101021	C	T	C	T	C	C	C	C	T	T		Tibet
Chr I	101102	A	G	A	G	A	A	G	G	G	G	Ireland
Chr I	101491	T	G	T	G	T	T	G	G	G	G	Ireland
Chr I	101586	C	G	C	G	C	C	C	C	G	G		Tibet
Chr I	102638	G	A	A	A	G	G	G	G	A	A	Tibet	Tibet
Chr I	102919	A	G	G	G	A	A	A	A	G	G	Tibet	Tibet
Chr I	104384	G	A	A	A	G	G	G	G	A	A	Tibet	Tibet
Chr I	107101	G	A	A	A	G	G	G	G	A	A	Tibet	Tibet
Chr I	107349	T	C	C	C	T	T	T	T	C	C	Tibet	Tibet
Chr I	108114	A	T	T	T	A	A	A	A	T	T	Tibet	Tibet
Chr I	108536	A	T	T	T	A	A	A	A	T	T	Tibet	Tibet
Chr I	109108	A	C	C	C	A	A	A	A	C	C	Tibet	Tibet
Chr I	109533	A	G	G	G	A	A	A	A	G	G	Tibet	Tibet
Chr I	110268	C	A	A	A	C	C	C	C	A	A	Tibet	Tibet
Chr I	110596	A	T	T	T	A	A	A	A	T	T	Tibet	Tibet
Chr I	110673	C	T	T	T	C	C	C	C	T	T	Tibet	Tibet
Chr I	113279	G	A	G	A	G	G	A	A	A	A	Ireland
Chr I	113767	A	T	A	T	A	A	A	A	T	T		Tibet
Chr I	114158	G	A	G	A	G	G	G	G	A	A		Tibet
Chr I	114662	C	T	C	T	C	C	C	C	T	T		Tibet
Chr I	115130	A	T	A	T	A	A	A	A	T	T		Tibet
Chr I	115178	G	A	G	A	G	G	G	G	A	A		Tibet
Chr I	115435	A	G	A	G	A	A	G	G	G	G	Ireland
Chr I	116182	T	C	T	C	T	T	T	T	C	C		Tibet
Chr I	117417	G	A	G	A	G	G	G	G	A	A		Tibet
Chr I	118248	C	T	C	T	C	C	T	T	T	T	Ireland
Chr I	118284	A	C	A	C	A	A	C	C	C	C	Ireland
Chr I	119219	T	G	T	T	T	T	G	G	G	G	Ireland	Ireland
Chr I	120670	G	A	A	A	G	G	G	G	A	A	Tibet	Tibet
Chr I	120942	G	C	G	G	G	G	C	C	C	C	Ireland	Ireland
Chr I	121029	A	G	A	A	A	A	G	G	G	G	Ireland	Ireland
Chr I	122035	T	C	T	T	T	T	C	C	C	C	Ireland	Ireland
Chr I	122131	A	G	A	A	A	A	G	G	G	G	Ireland	Ireland
Chr I	122155	T	C	T	T	T	T	C	C	C	C	Ireland	Ireland
Chr I	126791	A	G	A	A	A	A	G	G	G	G	Ireland	Ireland
Chr I	128089	T	A	T	T	T	A	A	A	A	A	Ireland	Ireland
Chr I	129545	A	G	A	A	A	A	G	G	G	G	Ireland	Ireland
Chr I	130916	A	G	nocall	A	A	A	A	A	G	G	nocall
Chr I	130973	A	G	nocall	nocall	A	A	A	A	A	A	nocall	nocall
Chr I	130982	C	T	nocall	nocall	C	C	C	C	C	C	nocall	nocall
Chr I	131084	T	A	nocall	nocall	T	T	T	T	T	T	nocall	nocall
Chr I	131186	A	G	nocall	nocall	A	A	A	A	A	A	nocall	nocall
Chr I	131273	A	G	nocall	nocall	A	A	A	A	A	A	nocall	nocall
Chr I	132651	T	C	T	T	T	T	C	C	C	C	Ireland	Ireland
Chr I	132773	T	C	nocall	T	T	T	T	T	T	T	nocall
Chr I	132803	C	T	nocall	nocall	C	C	C	C	C	C	nocall	nocall
Chr I	132804	A	G	nocall	nocall	A	A	A	A	A	A	nocall	nocall
Chr I	132817	G	A	G	nocall	G	G	G	G	G	G		nocall
Chr I	141144	G	A	G	G	G	G	A	A	A	A	Ireland	Ireland
Chr I	142604	T	C	T	T	T	T	C	C	C	C	Ireland	Ireland
Chr I	144529	C	T	C	C	C	C	T	T	T	T	Ireland	Ireland
Chr I	151502	T	G	T	T	T	T	G	G	G	G	Ireland	Ireland
Chr I	151877	T	A	T	T	T	T	A	A	A	A	Ireland	Ireland
Chr I	152202	C	T	C	C	C	T	T	T	T	T	Ireland	Ireland
Chr I	152382	C	G	C	C	C	C	G	G	G	G	Ireland	Ireland
Chr I	153255	A	G	nocall	nocall	A	A	A	A	A	A	nocall	nocall
Chr I	153261	C	T	nocall	nocall	C	C	C	C	C	C	nocall	nocall
Chr I	153262	G	A	nocall	nocall	G	G	G	G	G	G	nocall	nocall
Chr I	153268	G	T	nocall	nocall	G	G	G	G	G	G	nocall	nocall
Chr I	153276	C	G	nocall	nocall	C	C	C	C	C	C	nocall	nocall
Chr I	153289	C	A	nocall	nocall	C	C	C	C	C	C	nocall	nocall
Chr I	153292	G	A	nocall	nocall	G	G	G	G	G	G	nocall	nocall
Chr I	153299	G	T	nocall	nocall	G	G	G	G	G	G	nocall	nocall
Chr I	153304	T	G	nocall	nocall	T	T	T	T	G	G	nocall	nocall
Chr I	153321	C	T	nocall	nocall	C	C	C	C	C	C	nocall	nocall
Chr I	153348	C	A	nocall	nocall	C	C	C	C	C	C	nocall	nocall
Chr I	153349	A	C	nocall	nocall	A	A	A	A	A	A	nocall	nocall
Chr I	153401	A	T	nocall	nocall	A	A	A	A	A	A	nocall	nocall
Chr I	153409	T	C	nocall	nocall	T	T	T	T	T	T	nocall	nocall
Chr I	154053	C	T	C	C	C	C	T	T	T	T	Ireland	Ireland
Chr I	154665	C	T	C	C	C	C	T	T	T	T	Ireland	Ireland
Chr I	156144	C	T	C	C	C	C	T	T	T	T	Ireland	Ireland
Chr I	157606	G	A	A	A	G	G	G	G	A	A	Tibet	Tibet
Chr I	160729	G	A	G	G	G	G	A	A	A	A	Ireland	Ireland
Chr I	160979	A	T	A	A	A	A	T	T	T	T	Ireland	Ireland
Chr I	161316	C	T	C	C	C	C	T	T	T	T	Ireland	Ireland
Chr I	172725	T	C	C	C	T	T	T	T	C	C	Tibet	Tibet
Chr I	172727	T	A	A	A	T	T	T	T	A	A	Tibet	Tibet
Chr I	172729	G	C	C	C	G	G	G	G	C	C	Tibet	Tibet
Chr I	174676	T	C	C	C	T	T	C	C	nocall	nocall	North Carolina	North Carolina
Chr I	174887	C	A	A	A	C	C	C	C	A	A	Tibet	Tibet
Chr I	175881	C	G	C	C	C	C	G	G	G	G	Ireland	Ireland
Chr I	176529	T	C	T	T	T	T	C	C	C	C	Ireland	Ireland
Chr I	178846	A	G	G	G	A	A	G	G	nocall	nocall	North Carolina	North Carolina
Chr I	180640	A	C	C	C	A	A	A	A	C	C	Tibet	Tibet
Chr I	180652	G	A	A	A	G	G	G	G	A	A	Tibet	Tibet
Chr I	180658	G	A	A	A	G	G	G	G	A	A	Tibet	Tibet
Chr I	180697	T	C	C	C	T	T	T	T	C	C	Tibet	Tibet
Chr I	180698	T	C	C	C	T	T	T	T	C	C	Tibet	Tibet
Chr I	181750	T	C	C	T	T	T	C	C	T	T	North Carolina
Chr I	181778	G	A	A	G	G	G	A	A	G	G	North Carolina
Chr I	183851	C	T	C	C	C	C	T	T	T	T	Ireland	Ireland
Chr I	185028	A	T	A	A	A	A	T	T	T	T	Ireland	Ireland
Chr I	185089	T	A	T	T	T	T	A	A	A	A	Ireland	Ireland
Chr I	186374	C	T	C	C	C	C	T	T	T	T	Ireland	Ireland
Chr I	188757	C	A	nocall	C	C	C	C	C	C	C	nocall
Chr I	190359	C	T	C	C	C	C	T	T	T	T	Ireland	Ireland
Chr I	190985	A	G	G	G	A	A	A	A	G	G	Tibet	Tibet
Chr I	193327	G	A	G	G	G	G	A	A	A	A	Ireland	Ireland
Chr I	193517	A	G	A	A	A	A	G	G	G	G	Ireland	Ireland
Chr I	193995	C	T	T	T	C	C	T	T	C	C	North Carolina	North Carolina
Chr I	195639	A	G	G	G	A	A	nocall	nocall	G	G	Tibet	Tibet
Chr I	196028	T	G	G	G	T	T	nocall	nocall	G	G	Tibet	Tibet
Chr I	204014	G	A	nocall	nocall	G	G	G	G	nocall	nocall	nocall	nocall
Chr I	204029	A	G	nocall	nocall	A	A	A	A	nocall	nocall	nocall	nocall
Chr I	204093	A	G	nocall	nocall	A	A	A	A	nocall	nocall	nocall	nocall
Chr I	204099	G	T	nocall	nocall	G	T	G	G	nocall	nocall	nocall	nocall
Chr I	204103	G	A	nocall	nocall	G	G	G	G	nocall	nocall	nocall	nocall
Chr I	204114	C	T	nocall	nocall	C	C	C	C	nocall	nocall	nocall	nocall
Chr I	204170	G	C	nocall	nocall	G	G	G	G	nocall	nocall	nocall	nocall
Chr I	204175	C	T	nocall	nocall	C	C	C	C	nocall	nocall	nocall	nocall
Chr I	204176	C	T	nocall	nocall	C	C	C	C	nocall	nocall	nocall	nocall
Chr I	204183	T	G	nocall	nocall	T	T	T	T	nocall	nocall	nocall	nocall
Chr I	204204	A	G	nocall	nocall	A	A	A	A	nocall	nocall	nocall	nocall
Chr I	204216	T	A	nocall	nocall	T	T	T	T	nocall	nocall	nocall	nocall
Chr I	204224	C	G	nocall	nocall	C	C	C	C	nocall	nocall	nocall	nocall
Chr I	204227	C	T	nocall	nocall	C	C	C	C	nocall	nocall	nocall	nocall
Chr I	204236	G	A	nocall	nocall	G	G	G	G	nocall	nocall	nocall	nocall
Chr I	204249	T	C	nocall	nocall	T	T	T	T	nocall	nocall	nocall	nocall
Chr I	204260	T	C	nocall	nocall	T	T	T	T	nocall	nocall	nocall	nocall
Chr I	204265	T	C	nocall	nocall	T	T	T	T	nocall	nocall	nocall	nocall
Chr I	204280	A	G	nocall	nocall	A	A	A	A	nocall	nocall	nocall	nocall
Chr I	204286	G	A	nocall	nocall	G	G	G	G	nocall	nocall	nocall	nocall
Chr I	204287	C	T	nocall	nocall	C	C	C	C	nocall	nocall	nocall	nocall
Chr I	204390	C	T	nocall	nocall	C	C	C	C	nocall	nocall	nocall	nocall
Chr I	204393	T	A	nocall	nocall	T	T	T	T	nocall	nocall	nocall	nocall
Chr I	204409	T	C	nocall	nocall	T	T	T	T	nocall	nocall	nocall	nocall
Chr II-IV	21128	G	A	nocall	G	G	G	nocall	G	nocall	nocall	nocall
Chr II-IV	21133	A	G	nocall	A	A	A	nocall	nocall	nocall	nocall	nocall
Chr II-IV	21139	T	C	nocall	T	T	T	nocall	nocall	nocall	nocall	nocall
Chr II-IV	22759	C	T	T	C	C	C	T	T	T	T		Ireland
Chr II-IV	25719	C	G	C	G	C	C	G	G	G	G	Ireland
Chr II-IV	27817	G	A	A	A	G	G	G	G	A	A	Tibet	Tibet
Chr II-IV	33815	T	A	A	A	T	T	T	T	A	A	Tibet	Tibet
Chr II-IV	33904	C	T	T	T	C	C	C	C	T	T	Tibet	Tibet
Chr II-IV	35753	C	T	T	T	C	C	C	C	T	T	Tibet	Tibet
Chr II-IV	35990	G	A	G	nocall	G	G	G	G	nocall	G		nocall
Chr II-IV	36977	C	T	T	T	C	C	C	C	T	T	Tibet	Tibet
Chr II-IV	37736	T	A	A	A	T	T	T	T	A	A	Tibet	Tibet
Chr II-IV	38837	G	T	T	T	G	G	G	G	T	T	Tibet	Tibet
Chr II-IV	38977	G	A	A	A	G	G	G	G	A	A	Tibet	Tibet
Chr II-IV	42902	C	T	T	T	C	C	C	C	T	T	Tibet	Tibet
Chr II-IV	44765	A	G	G	G	A	A	A	A	G	G	Tibet	Tibet
Chr II-IV	45209	A	G	G	G	A	A	A	A	G	G	Tibet	Tibet
Chr II-IV	48085	A	G	G	G	A	A	A	A	G	G	Tibet	Tibet
Chr II-IV	49952	C	T	T	T	C	C	C	C	T	T	Tibet	Tibet
Chr II-IV	50832	T	C	C	T	T	T	C	C	C	C		Ireland
Chr II-IV	50857	C	T	T	C	C	C	C	C	T	T	Tibet
Chr II-IV	50859	C	T	T	C	C	C	C	C	T	T	Tibet
Chr II-IV	51217	T	C	C	T	T	T	C	C	C	C		Ireland
Chr II-IV	52715	A	T	nocall	A	A	A	A	A	A	nocall	nocall
Chr II-IV	56507	G	T	G	G	G	T	T	T	T	T	Ireland	Ireland
Chr II-IV	63035	T	C	nocall	T	T	T	T	T	nocall	nocall	nocall
Chr II-IV	63069	C	A	nocall	nocall	nocall	C	C	C	nocall	nocall	nocall	nocall
Chr II-IV	72378	T	C	T	T	T	T	C	C	C	C	Ireland	Ireland
Chr II-IV	74335	A	C	C	C	A	A	C	C	A	A	North Carolina	North Carolina
Chr II-IV	78538	G	T	T	T	G	G	T	T	G	G	North Carolina	North Carolina
Chr II-IV	81324	G	A	G	A	G	G	A	A	G	G		North Carolina
Chr II-IV	85617	G	A	G	A	G	G	G	G	G	A		Tibet
Chr II-IV	89008	G	C	G	C	G	G	C	C	G	G		North Carolina
Chr II-IV	90739	T	C	T	C	T	T	C	C	C	C	Ireland
Chr II-IV	91498	A	G	A	G	A	A	A	A	G	G		Tibet
Chr II-IV	91803	A	T	A	T	A	A	A	A	T	T		Tibet
Chr II-IV	92171	T	C	T	C	T	T	T	T	C	C		Tibet
Chr II-IV	92179	T	A	T	A	T	T	T	T	A	A		Tibet
Chr II-IV	92184	G	A	G	A	G	G	A	A	A	A	Ireland
Chr II-IV	92365	G	T	G	T	G	G	G	G	T	T		Tibet
Chr II-IV	92630	A	G	A	G	A	A	A	A	G	G		Tibet
Chr II-IV	92870	C	T	C	T	C	C	C	C	T	T		Tibet
Chr II-IV	93417	G	C	G	C	G	G	G	G	C	C		Tibet
Chr II-IV	93533	C	T	C	T	C	C	C	C	T	T		Tibet
Chr II-IV	93828	C	T	C	T	C	C	C	C	T	T		Tibet
Chr II-IV	94714	C	T	C	T	C	C	C	C	T	T		Tibet
Chr II-IV	96072	A	T	A	T	A	A	T	T	T	T	Ireland
Chr II-IV	97778	C	A	A	A	C	C	C	C	A	A	Tibet	Tibet
Chr II-IV	98309	C	G	G	G	C	C	C	C	G	G	Tibet	Tibet
Chr II-IV	98316	G	T	T	T	G	G	G	G	T	T	Tibet	Tibet
Chr II-IV	98475	C	T	T	T	C	C	C	C	T	T	Tibet	Tibet
Chr II-IV	110477	C	A	A	A	C	C	C	C	C	A	Tibet	Tibet
Chr II-IV	111881	T	C	T	T	T	T	C	C	C	C	Ireland	Ireland
Chr II-IV	114399	A	T	A	A	A	A	T	T	T	T	Ireland	Ireland
Chr II-IV	118427	T	C	T	T	T	T	C	C	C	C	Ireland	Ireland
Chr II-IV	121635	G	A	A	G	G	G	G	G	A	A	Tibet
Chr II-IV	121682	G	C	C	G	G	G	G	G	C	C	Tibet
Chr II-IV	122169	C	G	nocall	C	C	C	C	C	nocall	C	nocall
Chr II-IV	122173	C	T	nocall	C	C	C	C	C	nocall	C	nocall
Chr II-IV	122191	T	C	nocall	T	T	T	T	T	T	T	nocall
Chr II-IV	124002	T	A	T	T	T	T	A	A	A	A	Ireland	Ireland
Chr II-IV	124935	A	G	A	A	A	A	G	G	G	G	Ireland	Ireland
Chr II-IV	136914	T	C	T	T	T	T	C	C	C	C	Ireland	Ireland
Chr II-IV	138965	T	A	A	A	T	T	nocall	nocall	A	A	Tibet	Tibet
Chr II-IV	139003	A	T	T	T	A	A	nocall	nocall	T	T	Tibet	Tibet
Chr II-IV	143654	C	T	T	T	C	C	C	C	T	T	Tibet	Tibet
Chr II-IV	145080	T	C	C	C	T	T	T	T	C	C	Tibet	Tibet
Chr II-IV	147530	T	C	C	C	T	T	T	T	C	C	Tibet	Tibet
Chr II-IV	148687	A	T	T	T	A	A	A	A	T	T	Tibet	Tibet
Chr II-IV	149118	A	G	G	G	A	A	A	A	G	G	Tibet	Tibet
Chr II-IV	150286	C	T	T	T	C	C	C	C	T	T	Tibet	Tibet
Chr II-IV	150759	T	A	A	A	T	T	T	T	A	A	Tibet	Tibet
Chr II-IV	152145	T	C	C	C	T	T	T	T	C	C	Tibet	Tibet
Chr II-IV	152325	G	C	C	C	G	G	G	G	C	C	Tibet	Tibet
Chr II-IV	153019	G	A	A	A	G	G	G	G	A	A	Tibet	Tibet
Chr II-IV	153862	T	A	T	A	T	T	A	A	A	A	Ireland
Chr II-IV	163128	C	T	T	T	C	C	T	T	C	C	North Carolina	North Carolina
Chr II-IV	170700	T	G	G	G	T	T	T	T	G	G	Tibet	Tibet
Chr II-IV	171467	G	A	A	A	G	G	G	G	A	A	Tibet	Tibet
Chr II-IV	174056	C	T	T	C	C	C	C	C	T	T	Tibet
Chr II-IV	174887	A	G	G	G	A	A	A	A	G	G	Tibet	Tibet
Chr II-IV	175623	T	C	C	C	T	T	T	T	C	C	Tibet	Tibet
Chr II-IV	186346	G	A	A	G	G	G	A	A	G	G	North Carolina
Chr II-IV	187334	G	A	A	A	G	G	A	A	G	G	North Carolina	North Carolina
Chr II-IV	189260	A	G	G	A	A	A	G	G	A	A	North Carolina
Chr II-IV	189299	C	T	T	C	C	C	T	T	C	C	North Carolina
Chr II-IV	190949	C	T	T	C	C	C	T	T	nocall	nocall	North Carolina
Chr II-IV	192442	G	A	A	G	G	G	A	A	G	G	North Carolina
Chr II-IV	192520	T	A	A	T	T	T	A	A	T	T	North Carolina
Chr II-IV	193631	A	C	C	A	A	A	C	C	A	A	North Carolina
Chr II-IV	199454	A	G	A	G	A	A	G	G	A	A		North Carolina
Chr II-IV	199505	C	G	C	G	C	C	G	G	C	C		North Carolina
Chr II-IV	203814	T	C	C	T	T	T	C	C	C	C		Ireland
Chr II-IV	207484	T	C	C	T	T	T	C	C	T	T	North Carolina
Chr II-IV	207831	T	A	A	T	T	T	A	A	A	A		Ireland
Chr II-IV	210583	C	A	A	C	C	C	A	A	C	C	North Carolina
Chr II-IV	210970	T	C	C	T	T	T	C	C	C	C		Ireland
Chr II-IV	215433	C	A	A	A	C	C	A	A	C	C	North Carolina	North Carolina
Chr II-IV	221392	G	A	A	A	G	G	G	G	A	A	Tibet	Tibet
Chr II-IV	221767	C	T	C	T	C	C	C	C	T	T		Tibet
Chr II-IV	222111	G	A	A	A	G	G	G	G	A	A	Tibet	Tibet
Chr II-IV	226867	A	G	G	G	A	A	A	A	G	G	Tibet	Tibet
Chr II-IV	227064	C	T	T	T	C	C	C	C	T	T	Tibet	Tibet
Chr II-IV	227325	G	A	A	A	G	G	G	G	A	A	Tibet	Tibet
Chr II-IV	227352	T	G	G	G	T	T	T	T	G	G	Tibet	Tibet
Chr II-IV	228311	C	T	T	T	C	C	C	C	T	T	Tibet	Tibet
Chr II-IV	228729	A	G	G	G	A	A	A	nocall	G	G	Tibet	Tibet
Chr II-IV	229657	T	C	T	C	T	T	T	T	C	C		Tibet
Chr II-IV	234512	C	T	T	T	C	C	C	C	T	T	Tibet	Tibet
Chr II-IV	234513	T	C	C	C	T	T	T	T	C	C	Tibet	Tibet
Chr II-IV	237667	T	A	A	A	T	T	T	T	A	A	Tibet	Tibet
Chr II-IV	237934	A	G	G	G	A	A	A	A	G	G	Tibet	Tibet
Chr II-IV	239776	T	C	C	C	T	T	T	T	C	C	Tibet	Tibet
Chr II-IV	240476	C	T	T	T	C	C	C	C	T	T	Tibet	Tibet
Chr II-IV	240889	G	A	A	A	G	G	G	G	A	A	Tibet	Tibet
Chr II-IV	245984	C	T	C	T	C	C	C	C	T	T		Tibet
Chr II-IV	247520	G	A	G	G	G	G	A	A	A	A	Ireland	Ireland
Chr II-IV	249648	C	A	A	A	C	C	C	C	A	A	Tibet	Tibet
Chr II-IV	253223	G	A	A	G	G	G	G	G	A	A	Tibet
Chr II-IV	254010	T	C	C	T	T	T	C	C	C	C		Ireland
Chr II-IV	254415	C	T	T	C	C	C	T	T	T	T		Ireland
Chr II-IV	258363	A	T	A	A	A	A	T	T	T	T	Ireland	Ireland
Chr II-IV	260493	A	G	G	A	A	A	G	G	G	G		Ireland
Chr II-IV	261223	C	T	T	T	C	C	C	C	T	T	Tibet	Tibet
Chr II-IV	262783	C	T	T	C	C	C	C	C	T	T	Tibet
Chr II-IV	263737	G	A	A	A	G	G	G	G	A	A	Tibet	Tibet
Chr II-IV	264367	C	T	T	T	C	C	C	C	T	T	Tibet	Tibet
Chr II-IV	267241	G	A	G	nocall	G	G	G	nocall	nocall	nocall		nocall
Chr II-IV	267575	T	G	G	T	T	T	T	T	G	G	Tibet
Chr II-IV	268396	G	T	T	T	G	G	G	G	T	T	Tibet	Tibet
Chr II-IV	290431	C	T	C	C	C	C	T	T	T	T	Ireland	Ireland
Chr II-IV	297554	T	C	T	T	T	T	C	C	C	C	Ireland	Ireland
Chr II-IV	299209	A	G	A	A	A	A	G	G	G	G	Ireland	Ireland
Chr II-IV	299794	T	G	T	T	T	T	G	G	G	G	Ireland	Ireland
Chr II-IV	302368	A	T	A	A	A	A	T	T	T	T	Ireland	Ireland
Chr II-IV	303004	G	A	G	G	G	G	A	A	A	A	Ireland	Ireland
Chr II-IV	304219	A	G	A	A	A	A	G	G	G	G	Ireland	Ireland
Chr II-IV	304550	A	T	A	A	A	A	T	T	T	T	Ireland	Ireland
Chr II-IV	305375	G	A	A	G	G	G	A	A	A	A		Ireland
Chr II-IV	307998	C	T	T	C	C	C	C	C	T	T	Tibet
Chr II-IV	308840	C	T	T	C	C	C	C	C	T	T	Tibet
Chr II-IV	309025	G	A	A	G	G	G	G	G	A	A	Tibet
Chr II-IV	309957	T	A	T	T	T	T	A	A	A	A	Ireland	Ireland
Chr II-IV	312705	A	G	nocall	A	A	A	A	A	nocall	nocall	nocall
Chr II-IV	312707	T	C	nocall	T	T	T	T	T	nocall	nocall	nocall
Chr II-IV	312709	G	C	nocall	G	G	G	G	G	nocall	nocall	nocall
Chr II-IV	312719	T	A	nocall	T	T	T	T	T	nocall	nocall	nocall
Chr II-IV	312768	A	G	nocall	A	A	A	nocall	A	nocall	nocall	nocall
Chr II-IV	313468	T	C	nocall	T	T	T	T	T	T	nocall	nocall
Chr II-IV	313615	A	T	T	A	A	A	A	A	T	T	Tibet
Chr II-IV	314395	C	T	T	C	C	C	C	C	T	T	Tibet
Chr II-IV	315081	T	G	G	T	T	T	T	T	G	G	Tibet
Chr II-IV	317285	A	G	G	A	A	A	G	G	G	G		Ireland
Chr II-IV	321852	G	C	C	G	G	G	C	C	G	G	North Carolina
Chr II-IV	329100	G	A	A	A	G	G	G	G	A	A	Tibet	Tibet
Chr II-IV	333967	G	A	nocall	G	G	G	G	G	G	G	nocall
Chr II-IV	342089	G	A	A	A	G	G	A	A	G	G	North Carolina	North Carolina
Chr II-IV	343168	A	G	G	G	A	A	A	A	G	G	Tibet	Tibet
Chr II-IV	343587	C	T	T	T	C	C	C	C	T	T	Tibet	Tibet
Chr II-IV	346534	A	G	G	G	A	A	A	A	G	G	Tibet	Tibet
Chr II-IV	348151	A	C	C	C	A	A	A	A	C	C	Tibet	Tibet
Chr II-IV	348242	T	C	C	C	T	T	T	T	C	C	Tibet	Tibet
Chr II-IV	348336	A	G	G	G	A	A	A	A	G	G	Tibet	Tibet
Chr II-IV	349280	A	G	G	G	A	A	A	A	G	G	Tibet	Tibet
Chr II-IV	350678	G	A	A	A	G	G	G	G	A	A	Tibet	Tibet
Chr II-IV	350834	T	C	C	C	T	T	T	T	C	C	Tibet	Tibet
Chr II-IV	351167	T	C	C	C	T	T	T	T	C	C	Tibet	Tibet
Chr II-IV	351416	T	C	T	nocall	T	T	T	nocall	C	nocall		nocall
Chr II-IV	351483	G	A	A	nocall	G	G	A	nocall	A	A		nocall
Chr II-IV	351485	T	C	C	nocall	T	T	C	nocall	C	C		nocall
Chr II-IV	351801	A	T	T	A	A	A	A	A	T	T	Tibet
Chr II-IV	352996	A	G	G	G	A	A	A	A	G	G	Tibet	Tibet
Chr II-IV	353374	T	C	C	C	T	T	T	T	C	C	Tibet	Tibet
Chr II-IV	354034	C	T	nocall	nocall	C	C	nocall	nocall	nocall	nocall	nocall	nocall
Chr II-IV	354091	G	A	nocall	nocall	G	G	nocall	nocall	nocall	nocall	nocall	nocall
Chr II-IV	354115	A	T	nocall	nocall	A	A	nocall	nocall	nocall	nocall	nocall	nocall
Chr II-IV	354146	T	C	nocall	nocall	T	T	nocall	nocall	nocall	nocall	nocall	nocall
Chr II-IV	355150	C	T	nocall	C	C	C	C	C	C	C	nocall
Chr II-IV	355169	A	G	nocall	A	A	A	A	A	A	A	nocall
Chr II-IV	355177	A	T	nocall	A	A	A	A	A	A	A	nocall
Chr II-IV	355179	A	C	nocall	A	A	A	A	A	A	A	nocall
Chr II-IV	355184	A	G	nocall	A	A	A	A	A	A	G	nocall
Chr II-IV	355207	C	T	nocall	C	C	C	C	C	C	C	nocall
Chr II-IV	355234	C	T	nocall	T	C	C	C	C	T	T	nocall	Tibet
Chr II-IV	355263	C	T	nocall	C	C	C	C	C	C	C	nocall
Chr II-IV	355326	T	C	nocall	T	T	T	T	T	T	T	nocall
Chr II-IV	355350	C	T	nocall	C	C	C	C	C	C	C	nocall
Chr II-IV	355366	A	C	nocall	A	A	A	C	C	A	A	nocall
Chr II-IV	355380	G	T	nocall	G	G	G	nocall	G	G	G	nocall
Chr II-IV	355401	A	G	nocall	A	A	A	nocall	A	A	A	nocall
Chr II-IV	355404	A	G	nocall	A	A	A	nocall	A	A	A	nocall
Chr II-IV	355439	G	A	nocall	G	G	G	nocall	G	G	G	nocall
Chr II-IV	355440	A	T	nocall	A	A	A	nocall	A	A	A	nocall
Chr II-IV	355446	G	A	nocall	G	G	G	nocall	G	G	G	nocall
Chr II-IV	355452	C	T	nocall	T	C	T	T	T	T	T	nocall
Chr II-IV	355481	T	A	nocall	T	T	T	T	T	T	T	nocall
Chr II-IV	355495	G	C	nocall	G	G	G	G	G	G	G	nocall
Chr II-IV	355503	G	A	nocall	G	G	G	G	G	G	G	nocall
Chr II-IV	355603	T	C	nocall	C	T	T	T	T	C	C	nocall	Tibet
Chr II-IV	355608	A	T	nocall	A	A	A	A	A	A	T	nocall
Chr II-IV	355624	G	A	nocall	G	G	G	nocall	G	G	G	nocall
Chr II-IV	355627	T	C	nocall	T	T	T	nocall	T	T	T	nocall
Chr II-IV	355632	G	A	nocall	G	G	G	G	G	G	G	nocall
Chr II-IV	355636	T	C	nocall	T	T	T	nocall	T	T	T	nocall
Chr II-IV	355660	A	G	nocall	A	A	A	A	A	A	A	nocall
Chr II-IV	355663	T	C	nocall	T	T	T	T	T	T	T	nocall
Chr II-IV	355680	C	T	nocall	C	C	C	C	C	C	C	nocall
Chr II-IV	355692	G	A	nocall	G	G	G	G	G	G	G	nocall
Chr II-IV	355739	G	A	nocall	G	G	G	G	G	G	G	nocall
Chr II-IV	355746	G	A	nocall	G	G	G	G	G	G	G	nocall
Chr II-IV	355754	G	C	nocall	G	G	G	G	G	G	G	nocall
Chr II-IV	355762	A	G	nocall	A	A	A	A	A	A	A	nocall
Chr II-IV	355798	C	T	nocall	C	C	C	C	C	C	C	nocall
Chr II-IV	355801	G	A	nocall	G	G	G	G	G	G	G	nocall
Chr II-IV	355850	T	C	nocall	T	T	T	T	T	T	T	nocall
Chr II-IV	355860	G	T	nocall	G	G	G	G	G	G	G	nocall
Chr II-IV	355866	T	C	nocall	T	T	T	T	T	T	T	nocall
Chr II-IV	355868	A	G	nocall	A	A	A	A	A	A	A	nocall
Chr II-IV	355874	A	T	nocall	A	A	A	A	A	A	A	nocall
Chr II-IV	355882	T	C	nocall	T	T	T	T	T	T	T	nocall
Chr II-IV	355895	G	A	nocall	G	G	G	G	G	G	G	nocall
Chr II-IV	355897	C	T	nocall	C	C	C	C	C	C	C	nocall
Chr II-IV	355898	T	C	nocall	T	T	T	T	T	T	T	nocall
Chr II-IV	355926	A	G	nocall	A	A	A	A	A	A	A	nocall
Chr II-IV	355927	C	A	nocall	C	C	C	C	C	C	C	nocall
Chr II-IV	355997	T	C	nocall	T	T	T	T	T	T	T	nocall
Chr II-IV	356012	G	C	nocall	G	G	G	G	G	G	G	nocall
Chr II-IV	356016	T	A	nocall	T	T	T	T	T	T	T	nocall
Chr II-IV	356033	A	G	nocall	A	A	A	A	A	A	A	nocall
Chr II-IV	356042	C	A	nocall	C	C	C	C	C	C	C	nocall
Chr II-IV	356054	T	C	nocall	T	T	T	T	T	T	T	nocall
Chr II-IV	356153	A	G	nocall	A	A	A	A	A	A	A	nocall
Chr II-IV	356154	T	A	nocall	T	T	T	T	T	T	T	nocall
Chr II-IV	356173	A	T	nocall	A	A	A	A	A	A	A	nocall
Chr II-IV	356184	A	T	nocall	A	A	A	A	A	A	A	nocall
Chr II-IV	356194	A	G	nocall	A	A	A	A	A	A	A	nocall
Chr II-IV	356207	G	A	nocall	G	G	G	G	G	G	G	nocall
Chr II-IV	356213	T	C	nocall	T	T	T	T	T	T	T	nocall
Chr II-IV	356336	T	A	nocall	T	T	T	T	T	T	T	nocall
Chr II-IV	356385	A	C	nocall	A	A	A	A	A	A	A	nocall
Chr II-IV	356431	A	G	nocall	A	A	A	A	A	A	A	nocall
Chr II-IV	356445	G	A	nocall	G	G	G	G	G	G	G	nocall
Chr II-IV	356460	C	T	nocall	C	C	C	C	C	C	C	nocall
Chr II-IV	356503	A	C	nocall	A	A	A	A	A	A	A	nocall
Chr II-IV	356508	G	A	nocall	G	G	G	A	A	G	G	nocall
Chr II-IV	356542	G	A	nocall	G	G	G	A	A	G	G	nocall
Chr II-IV	356550	T	C	nocall	T	T	T	T	T	T	T	nocall
Chr II-IV	356581	G	A	nocall	G	G	G	G	G	G	G	nocall
Chr II-IV	356602	T	A	nocall	T	T	T	T	T	T	T	nocall
Chr II-IV	356634	G	T	nocall	G	G	G	G	G	T	G	nocall
Chr II-IV	356644	G	T	nocall	G	G	G	G	G	G	G	nocall
Chr II-IV	356671	A	G	nocall	A	A	A	A	A	A	A	nocall
Chr II-IV	356738	C	T	nocall	C	C	C	C	C	C	C	nocall
Chr II-IV	356748	A	G	nocall	A	A	A	A	A	A	A	nocall
Chr II-IV	356778	T	A	nocall	T	T	T	T	T	T	T	nocall
Chr II-IV	356780	G	A	nocall	G	G	G	A	A	G	G	nocall
Chr II-IV	356790	T	C	nocall	T	T	T	T	T	T	T	nocall
Chr II-IV	356820	T	C	nocall	T	T	T	T	T	T	T	nocall
Chr II-IV	356838	C	A	nocall	C	C	C	C	C	C	C	nocall
Chr II-IV	356845	G	A	nocall	G	G	G	G	G	G	G	nocall
Chr II-IV	356853	G	A	nocall	G	G	G	G	G	G	G	nocall
Chr II-IV	356885	A	G	nocall	A	A	A	A	A	A	A	nocall
Chr II-IV	356946	C	T	nocall	C	C	C	C	C	C	C	nocall
Chr II-IV	356969	C	T	nocall	C	C	C	C	C	C	C	nocall
Chr II-IV	357013	A	G	nocall	A	A	A	A	A	A	A	nocall
Chr II-IV	357049	A	C	nocall	A	A	A	A	A	A	A	nocall
Chr II-IV	357072	T	A	nocall	T	T	T	T	T	T	T	nocall
Chr II-IV	357102	G	A	nocall	G	G	G	G	G	G	A	nocall
Chr II-IV	357147	C	A	nocall	C	C	C	A	A	C	C	nocall
Chr II-IV	357174	A	T	nocall	A	A	A	T	T	A	A	nocall
Chr II-IV	357200	A	C	nocall	A	A	A	A	A	A	A	nocall
Chr II-IV	357206	G	A	nocall	G	G	G	G	G	G	G	nocall
Chr II-IV	357222	T	A	nocall	T	T	T	T	T	T	T	nocall
Chr II-IV	357223	G	A	nocall	G	G	G	G	G	G	G	nocall
Chr II-IV	357255	C	T	nocall	C	C	C	C	C	C	C	nocall
Chr II-IV	357256	C	T	nocall	C	C	C	C	C	C	C	nocall
Chr II-IV	357267	T	A	nocall	T	T	T	T	T	T	T	nocall
Chr II-IV	357282	A	T	nocall	A	A	A	A	A	A	A	nocall
Chr II-IV	357283	C	A	nocall	C	C	C	C	C	C	C	nocall
Chr II-IV	357298	C	A	nocall	C	C	C	C	C	A	A	nocall
Chr II-IV	357305	A	G	nocall	A	A	A	A	A	A	A	nocall
Chr II-IV	357310	A	T	nocall	A	A	A	A	A	A	A	nocall
Chr II-IV	357329	C	T	nocall	C	C	C	C	C	C	C	nocall
Chr II-IV	357330	T	C	nocall	T	T	T	T	T	T	T	nocall
Chr II-IV	357348	A	G	nocall	A	A	A	A	A	A	A	nocall
Chr II-IV	357376	G	A	nocall	G	G	G	G	G	G	G	nocall
Chr II-IV	357391	T	C	nocall	T	T	T	T	T	T	T	nocall
Chr II-IV	357393	T	C	nocall	T	T	T	T	T	T	T	nocall
Chr II-IV	357405	G	A	nocall	G	G	G	G	G	G	G	nocall
Chr II-IV	357407	A	G	nocall	A	A	A	A	A	A	A	nocall
Chr II-IV	357438	T	A	nocall	T	T	T	T	T	T	T	nocall
Chr II-IV	357474	A	G	nocall	A	A	A	A	A	A	A	nocall
Chr II-IV	357486	T	C	nocall	T	T	T	T	T	T	T	nocall
Chr II-IV	357497	A	C	nocall	A	A	A	A	A	A	A	nocall
Chr II-IV	357508	C	T	nocall	C	C	C	C	C	C	C	nocall
Chr II-IV	357510	A	G	nocall	A	A	A	A	A	A	A	nocall
Chr II-IV	357542	C	T	nocall	C	C	C	C	C	C	C	nocall
Chr II-IV	357543	T	C	nocall	T	T	T	T	T	C	C	nocall
Chr II-IV	357571	G	A	nocall	G	G	G	G	G	G	G	nocall
Chr II-IV	357579	T	C	nocall	T	T	T	T	T	T	T	nocall
Chr II-IV	357614	A	C	nocall	A	A	A	A	A	C	C	nocall
Chr II-IV	357681	T	C	nocall	T	T	T	T	T	T	T	nocall
Chr II-IV	357690	G	A	nocall	G	G	G	G	G	G	G	nocall
Chr II-IV	357847	C	T	nocall	C	C	C	C	C	C	C	nocall
Chr II-IV	357848	A	G	nocall	A	A	A	A	A	G	G	nocall
Chr II-IV	357856	G	A	nocall	G	G	G	G	G	G	G	nocall
Chr II-IV	357990	A	G	nocall	A	A	A	A	A	A	A	nocall
Chr II-IV	357995	A	T	nocall	A	A	A	A	A	A	A	nocall
Chr II-IV	358007	G	A	nocall	G	G	G	G	G	G	G	nocall
Chr II-IV	358015	T	C	nocall	T	T	T	T	T	T	T	nocall
Chr II-IV	358042	C	G	nocall	C	C	C	C	C	C	C	nocall
Chr II-IV	358088	C	T	nocall	C	C	C	C	C	C	C	nocall
Chr II-IV	358107	A	G	nocall	A	A	A	A	A	A	A	nocall
Chr II-IV	358112	G	A	nocall	G	G	G	G	G	G	G	nocall
Chr II-IV	358183	G	A	nocall	G	G	G	G	G	G	G	nocall
Chr II-IV	358205	C	T	nocall	C	C	C	C	C	C	C	nocall
Chr II-IV	358240	C	T	nocall	C	C	C	C	C	C	nocall	nocall
Chr II-IV	358270	A	G	nocall	A	A	A	A	A	G	G	nocall
Chr II-IV	358288	G	A	nocall	G	G	G	A	A	A	A	nocall	Ireland
Chr II-IV	358289	A	C	nocall	A	A	A	A	A	A	A	nocall
Chr II-IV	358333	A	C	nocall	A	A	A	A	A	A	A	nocall
Chr II-IV	358378	T	C	nocall	T	T	T	T	T	T	T	nocall
Chr II-IV	358589	T	C	C	C	T	T	T	T	C	C	Tibet	Tibet
Chr II-IV	359674	T	A	nocall	A	T	T	T	T	A	A	nocall	Tibet
Chr II-IV	359678	T	C	nocall	C	T	T	T	T	C	C	nocall	Tibet
Chr II-IV	359720	A	G	nocall	nocall	A	A	G	A	A	A	nocall	nocall
Chr II-IV	359786	C	T	nocall	nocall	C	C	C	C	C	C	nocall	nocall
Chr II-IV	359792	C	A	nocall	nocall	C	C	C	C	C	C	nocall	nocall
Chr II-IV	359879	T	C	nocall	nocall	T	T	T	T	T	T	nocall	nocall
Chr II-IV	359930	T	C	nocall	nocall	T	T	T	T	T	T	nocall	nocall
Chr II-IV	359936	C	T	nocall	nocall	C	C	C	C	C	C	nocall	nocall
Chr II-IV	359963	A	C	nocall	nocall	A	A	A	A	A	A	nocall	nocall
Chr II-IV	359971	C	T	nocall	nocall	C	C	C	C	C	C	nocall	nocall
Chr II-IV	359972	C	T	nocall	nocall	C	C	C	C	C	C	nocall	nocall
Chr II-IV	359980	A	T	nocall	nocall	A	A	A	A	A	A	nocall	nocall
Chr II-IV	367543	T	G	T	T	T	T	G	G	G	G	Ireland	Ireland
Chr II-IV	368006	T	A	T	T	T	T	A	A	A	A	Ireland	Ireland
Chr II-IV	368211	T	C	T	T	T	T	C	C	C	C	Ireland	Ireland
Chr II-IV	376418	A	G	A	A	A	A	G	G	G	G	Ireland	Ireland
Chr II-IV	379417	T	C	T	T	T	C	C	C	C	C	Ireland	Ireland
Chr II-IV	383831	C	T	C	C	C	C	T	T	T	T	Ireland	Ireland
Chr II-IV	385221	G	A	G	G	G	G	A	A	A	A	Ireland	Ireland
Chr II-IV	388154	G	C	G	C	G	G	C	C	C	C	Ireland
Chr II-IV	388598	A	G	A	G	A	A	G	G	G	G	Ireland
Chr II-IV	409376	G	A	G	G	G	G	A	A	A	A	Ireland	Ireland
Chr II-IV	428741	G	A	A	A	G	G	A	A	G	G	North Carolina	North Carolina
Chr II-IV	429068	A	G	G	G	A	A	G	G	A	A	North Carolina	North Carolina
Chr II-IV	429512	A	C	A	A	A	A	C	C	C	C	Ireland	Ireland
Chr II-IV	432486	A	C	A	A	A	A	C	C	C	C	Ireland	Ireland
Chr II-IV	433563	T	C	T	T	T	T	C	C	C	C	Ireland	Ireland
Chr II-IV	436118	T	C	T	T	T	T	C	C	C	C	Ireland	Ireland
Chr II-IV	437603	G	A	G	G	G	G	A	A	A	A	Ireland	Ireland
Chr II-IV	441912	C	T	nocall	C	C	C	C	C	T	T	nocall
Chr II-IV	441931	T	A	nocall	T	T	T	T	T	T	T	nocall
Chr II-IV	447992	A	G	A	A	A	A	G	G	G	G	Ireland	Ireland
Chr II-IV	449387	T	C	T	T	T	T	C	C	C	C	Ireland	Ireland
Chr II-IV	456733	T	A	T	T	T	T	A	A	A	A	Ireland	Ireland
Chr II-IV	457325	G	A	G	G	G	G	A	A	A	A	Ireland	Ireland
Chr II-IV	458914	C	T	C	C	C	C	T	T	T	T	Ireland	Ireland
Chr II-IV	459949	A	G	A	A	A	A	G	G	G	G	Ireland	Ireland
Chr II-IV	465029	T	C	T	T	T	T	C	C	C	C	Ireland	Ireland
Chr II-IV	465371	G	C	G	G	G	G	C	C	C	C	Ireland	Ireland
Chr II-IV	467738	A	T	A	A	A	A	T	T	T	T	Ireland	Ireland
Chr II-IV	469938	C	A	C	C	C	C	A	A	A	A	Ireland	Ireland
Chr II-IV	476421	A	G	A	A	A	A	G	G	G	G	Ireland	Ireland
Chr II-IV	477145	T	C	T	T	T	T	C	C	C	C	Ireland	Ireland
Chr II-IV	478393	T	A	T	A	T	T	T	T	A	A		Tibet
Chr II-IV	478607	C	T	C	T	C	C	C	C	T	T		Tibet
Chr II-IV	478698	C	T	C	T	C	C	C	C	T	T		Tibet
Chr II-IV	479497	T	C	T	C	T	T	T	T	C	C		Tibet
Chr II-IV	484107	G	C	G	G	G	G	C	C	C	C	Ireland	Ireland
Chr II-IV	485589	C	T	C	C	C	C	T	T	T	T	Ireland	Ireland
Chr II-IV	485924	C	G	C	C	C	C	G	G	G	G	Ireland	Ireland
Chr II-IV	487544	T	C	T	T	T	T	C	C	C	C	Ireland	Ireland
Chr II-IV	488323	C	T	C	C	C	C	T	T	T	T	Ireland	Ireland
Chr II-IV	488544	T	C	T	T	T	T	C	C	C	C	Ireland	Ireland
Chr II-IV	488752	T	C	T	T	T	T	C	C	C	C	Ireland	Ireland
Chr II-IV	491023	G	A	G	G	G	G	A	A	A	A	Ireland	Ireland
Chr II-IV	494044	A	T	A	T	A	A	A	A	T	T		Tibet
Chr II-IV	494410	T	C	T	C	T	T	T	T	C	C		Tibet
Chr II-IV	495481	C	T	C	T	C	C	C	C	T	T		Tibet
Chr II-IV	496257	G	A	A	A	G	G	G	G	A	A	Tibet	Tibet
Chr II-IV	497753	G	A	A	A	G	G	G	G	A	A	Tibet	Tibet
Chr II-IV	499386	A	G	G	G	A	A	A	A	G	G	Tibet	Tibet
Chr II-IV	501435	T	A	A	A	T	T	T	T	A	A	Tibet	Tibet
Chr II-IV	501522	C	T	T	T	C	C	C	C	T	T	Tibet	Tibet
Chr II-IV	502411	A	C	C	C	A	A	A	A	C	C	Tibet	Tibet
Chr II-IV	503079	G	A	A	A	G	G	G	G	A	A	Tibet	Tibet
Chr II-IV	503376	T	A	A	A	T	T	T	T	A	A	Tibet	Tibet
Chr II-IV	507372	T	A	T	T	T	T	A	A	A	A	Ireland	Ireland
Chr II-IV	507500	G	C	G	G	G	G	C	C	C	C	Ireland	Ireland
Chr II-IV	507739	C	G	C	C	C	C	G	G	G	G	Ireland	Ireland
Chr II-IV	508562	A	G	A	A	A	A	G	G	G	G	Ireland	Ireland
Chr II-IV	508794	T	C	T	T	T	T	C	C	C	C	Ireland	Ireland
Chr II-IV	511011	T	C	T	T	T	T	C	C	C	C	Ireland	Ireland
Chr II-IV	511741	A	G	A	G	A	A	G	G	G	G	Ireland
Chr II-IV	512260	T	C	T	C	T	T	C	C	C	C	Ireland
Chr II-IV	512301	T	C	T	C	T	T	C	C	C	C	Ireland
Chr II-IV	512332	T	C	T	C	T	T	T	T	C	C		Tibet
Chr II-IV	512398	C	T	C	T	C	C	C	C	T	T		Tibet
Chr II-IV	512758	C	T	C	T	C	C	T	T	T	T	Ireland
Chr II-IV	513611	A	T	A	A	A	A	T	T	T	T	Ireland	Ireland
Chr II-IV	513612	A	G	A	A	A	A	G	G	G	G	Ireland	Ireland
Chr II-IV	517570	T	C	T	C	T	T	T	T	C	C		Tibet
Chr II-IV	520153	T	C	C	C	T	T	T	T	C	C	Tibet	Tibet
Chr II-IV	520685	T	C	T	C	T	T	C	C	C	C	Ireland
Chr II-IV	521127	G	A	G	A	G	G	A	A	A	A	Ireland
Chr II-IV	522052	T	C	T	C	T	T	T	T	C	C		Tibet
Chr II-IV	522663	A	T	A	T	A	A	T	T	T	T	Ireland
Chr II-IV	522724	G	A	G	A	G	G	G	G	A	A		Tibet
Chr II-IV	523152	A	C	A	C	A	A	A	A	C	C		Tibet
Chr II-IV	524110	C	T	C	T	C	C	T	T	T	T	Ireland
Chr II-IV	524466	T	G	T	G	T	T	G	G	G	G	Ireland
Chr II-IV	524513	A	G	A	G	A	A	G	G	G	G	Ireland
Chr II-IV	524750	T	C	T	C	T	T	T	T	C	C		Tibet
Chr II-IV	526070	C	T	C	T	C	C	T	T	T	T	Ireland
Chr II-IV	530313	A	G	A	A	A	A	G	G	G	G	Ireland	Ireland
Chr II-IV	532328	T	C	T	T	T	T	C	C	C	C	Ireland	Ireland
Chr II-IV	534310	G	A	G	G	G	G	A	A	A	A	Ireland	Ireland
Chr II-IV	535073	A	G	A	A	A	A	G	G	G	G	Ireland	Ireland
Chr II-IV	537303	A	G	nocall	A	A	A	A	A	A	A	nocall
Chr II-IV	537327	A	G	nocall	A	A	G	A	A	A	A	nocall
Chr II-IV	538250	C	A	C	C	C	C	A	A	A	A	Ireland	Ireland
Chr II-IV	539221	T	A	T	T	T	T	A	A	A	A	Ireland	Ireland
Chr II-IV	546386	T	G	T	T	T	T	G	G	G	G	Ireland	Ireland
Chr II-IV	553989	C	T	C	C	C	C	T	T	T	T	Ireland	Ireland
Chr II-IV	555478	C	T	C	C	C	C	T	T	T	T	Ireland	Ireland
Chr II-IV	558835	G	T	G	G	G	G	T	T	T	T	Ireland	Ireland
Chr II-IV	558908	A	C	A	A	A	A	C	C	C	C	Ireland	Ireland
Chr II-IV	561346	T	G	T	T	T	T	G	G	G	G	Ireland	Ireland
Chr II-IV	563240	A	G	A	A	A	A	G	G	G	G	Ireland	Ireland
Chr II-IV	566604	A	G	A	A	A	A	G	G	G	G	Ireland	Ireland
Chr II-IV	567783	T	C	T	T	T	T	C	C	C	C	Ireland	Ireland
Chr II-IV	568842	T	A	T	T	T	T	A	A	A	A	Ireland	Ireland
Chr II-IV	570099	C	T	C	C	C	C	T	T	T	T	Ireland	Ireland
Chr II-IV	577207	G	A	G	G	G	G	A	A	A	A	Ireland	Ireland
Chr II-IV	579083	T	G	T	T	T	T	G	G	G	G	Ireland	Ireland
Chr II-IV	579844	C	T	T	T	C	C	C	C	T	T	Tibet	Tibet
Chr II-IV	583173	A	G	A	A	A	A	G	G	G	G	Ireland	Ireland
Chr II-IV	584707	T	A	T	T	T	T	A	A	A	A	Ireland	Ireland
Chr II-IV	584843	A	G	A	A	A	A	G	G	G	G	Ireland	Ireland
Chr II-IV	584902	G	A	G	G	G	G	A	A	A	A	Ireland	Ireland
Chr II-IV	585858	C	T	C	C	C	C	T	T	T	T	Ireland	Ireland
Chr II-IV	586119	G	A	G	G	G	G	A	A	A	A	Ireland	Ireland
Chr II-IV	586468	G	A	G	G	G	G	A	A	A	A	Ireland	Ireland
Chr II-IV	587235	C	T	C	C	C	C	T	T	T	T	Ireland	Ireland
Chr II-IV	587296	G	A	G	G	G	G	A	A	A	A	Ireland	Ireland
Chr II-IV	588896	A	G	A	A	A	A	G	G	G	G	Ireland	Ireland
Chr II-IV	591813	T	G	T	T	T	T	G	G	G	G	Ireland	Ireland
Chr II-IV	592933	G	A	G	G	G	G	A	A	A	A	Ireland	Ireland
Chr II-IV	596100	G	A	G	G	G	G	A	A	A	A	Ireland	Ireland
Chr II-IV	596941	G	A	G	G	G	G	A	A	A	A	Ireland	Ireland
Chr II-IV	597243	C	T	C	C	C	C	T	T	T	T	Ireland	Ireland
Chr II-IV	598538	G	A	G	G	G	G	A	A	A	A	Ireland	Ireland
Chr II-IV	600590	G	A	A	A	G	G	G	G	A	A	Tibet	Tibet
Chr II-IV	601122	G	A	G	G	G	G	A	A	A	A	Ireland	Ireland
Chr II-IV	603905	G	A	G	G	G	G	A	A	A	A	Ireland	Ireland
Chr II-IV	604023	A	G	A	A	A	A	G	G	G	G	Ireland	Ireland
Chr II-IV	608291	T	A	T	T	T	T	A	A	A	A	Ireland	Ireland
Chr II-IV	608395	C	T	C	C	C	C	T	T	T	T	Ireland	Ireland
Chr II-IV	611375	G	A	G	G	G	G	A	A	A	A	Ireland	Ireland
Chr II-IV	611511	A	G	nocall	A	A	A	A	A	G	A	nocall
Chr II-IV	612572	T	C	T	T	T	T	C	C	C	C	Ireland	Ireland
Chr II-IV	612719	T	A	T	T	T	T	A	A	A	A	Ireland	Ireland
Chr II-IV	617213	G	A	G	G	G	G	A	A	A	A	Ireland	Ireland
Chr II-IV	618233	G	C	G	G	G	G	C	C	C	C	Ireland	Ireland
Chr II-IV	619782	A	T	A	A	A	A	T	T	T	T	Ireland	Ireland
Chr II-IV	622076	A	G	A	A	A	A	G	G	G	G	Ireland	Ireland
Chr II-IV	622077	A	G	A	A	A	A	G	G	G	G	Ireland	Ireland
Chr II-IV	631404	G	A	G	G	G	G	A	A	A	A	Ireland	Ireland
Chr II-IV	631992	C	T	C	C	C	C	T	T	T	T	Ireland	Ireland
Chr II-IV	639476	C	T	C	C	C	C	T	T	T	T	Ireland	Ireland
Chr II-IV	641916	A	G	A	A	A	A	G	G	G	G	Ireland	Ireland
Chr II-IV	644635	A	G	A	A	A	A	G	G	G	G	Ireland	Ireland
Chr II-IV	645673	G	C	G	G	G	G	C	C	C	C	Ireland	Ireland
Chr II-IV	647934	A	G	A	A	A	A	G	G	G	G	Ireland	Ireland
Chr II-IV	649031	T	C	T	T	T	T	C	C	C	C	Ireland	Ireland
Chr II-IV	650108	A	C	A	A	A	A	C	C	C	C	Ireland	Ireland
Chr II-IV	651966	T	C	T	T	T	T	C	C	C	C	Ireland	Ireland
Chr II-IV	652197	T	C	T	T	T	T	C	C	C	C	Ireland	Ireland
Chr II-IV	660083	G	A	G	G	G	G	A	A	A	A	Ireland	Ireland
Chr II-IV	660152	G	A	G	G	G	G	A	A	A	A	Ireland	Ireland
Chr II-IV	661481	T	C	T	T	T	T	C	C	C	C	Ireland	Ireland
Chr II-IV	662075	C	G	C	C	C	C	G	G	G	G	Ireland	Ireland
Chr II-IV	662382	A	G	A	A	A	A	G	G	G	G	Ireland	Ireland
Chr II-IV	663360	T	C	T	T	T	T	C	C	C	C	Ireland	Ireland
Chr II-IV	665922	A	G	A	A	A	A	G	G	G	G	Ireland	Ireland
Chr II-IV	665970	C	G	C	C	C	C	G	G	G	G	Ireland	Ireland
Chr II-IV	669682	A	G	A	A	A	A	G	G	G	G	Ireland	Ireland
Chr II-IV	670645	G	A	G	G	G	G	A	A	A	A	Ireland	Ireland
Chr II-IV	671368	T	C	T	T	T	T	C	C	C	C	Ireland	Ireland
Chr II-IV	672023	G	A	G	G	G	G	A	A	A	A	Ireland	Ireland
Chr II-IV	672658	G	A	G	G	G	G	A	A	A	A	Ireland	Ireland
Chr II-IV	678346	T	C	T	T	T	T	C	C	C	C	Ireland	Ireland
Chr II-IV	679227	T	C	T	T	T	T	C	C	C	C	Ireland	Ireland
Chr II-IV	681696	G	A	G	G	G	G	A	A	A	A	Ireland	Ireland
Chr II-IV	681984	G	A	A	A	G	G	A	A	G	G	North Carolina	North Carolina
Chr II-IV	683741	T	C	T	T	T	T	C	C	C	C	Ireland	Ireland
Chr II-IV	688427	T	C	T	T	T	T	C	C	C	C	Ireland	Ireland
Chr II-IV	689085	G	A	G	G	G	G	A	A	A	A	Ireland	Ireland
Chr II-IV	690950	A	G	A	A	A	A	G	G	G	G	Ireland	Ireland
Chr II-IV	693371	T	C	T	T	T	T	C	C	C	C	Ireland	Ireland
Chr II-IV	693902	T	C	T	T	T	T	C	C	C	C	Ireland	Ireland
Chr II-IV	696325	T	C	T	T	T	T	C	C	C	C	Ireland	Ireland
Chr II-IV	696944	C	T	C	C	C	C	T	T	T	T	Ireland	Ireland
Chr II-IV	696955	T	C	T	T	T	T	C	C	C	C	Ireland	Ireland
Chr II-IV	698184	G	A	G	G	G	G	A	A	A	A	Ireland	Ireland
Chr II-IV	699311	C	T	C	C	C	C	T	T	T	T	Ireland	Ireland
Chr II-IV	700156	A	G	A	A	A	A	G	G	G	G	Ireland	Ireland
Chr II-IV	700873	T	C	T	T	T	T	C	C	C	C	Ireland	Ireland
Chr II-IV	703609	T	G	T	T	T	T	G	G	G	G	Ireland	Ireland
Chr II-IV	703831	G	A	G	G	G	G	A	A	A	A	Ireland	Ireland
Chr II-IV	705372	A	T	A	A	A	A	T	T	T	T	Ireland	Ireland
Chr II-IV	707035	T	C	T	T	T	T	C	C	C	C	Ireland	Ireland
Chr II-IV	730491	A	G	G	G	A	A	A	A	G	G	Tibet	Tibet
Chr II-IV	730493	A	T	T	T	A	A	A	A	T	T	Tibet	Tibet
Chr II-IV	730672	T	A	A	A	T	T	T	T	A	A	Tibet	Tibet
Chr II-IV	752016	A	G	G	G	A	A	A	A	G	G	Tibet	Tibet
Chr II-IV	752571	G	A	A	A	G	G	G	G	A	A	Tibet	Tibet
Chr II-IV	753636	C	T	T	T	C	C	C	C	T	T	Tibet	Tibet
Chr II-IV	753709	A	C	C	C	A	A	A	A	C	C	Tibet	Tibet
Chr II-IV	753763	G	A	A	A	G	G	G	G	A	A	Tibet	Tibet
Chr II-IV	754168	T	C	C	C	T	T	T	T	C	C	Tibet	Tibet
Chr II-IV	755229	C	T	T	T	C	C	C	C	T	T	Tibet	Tibet
Chr II-IV	755905	G	A	A	A	G	G	G	G	A	A	Tibet	Tibet
Chr II-IV	756045	A	G	G	G	A	A	A	A	G	G	Tibet	Tibet
Chr II-IV	756067	C	T	T	T	C	C	C	C	T	T	Tibet	Tibet
Chr II-IV	756145	T	C	C	C	T	T	T	T	C	C	Tibet	Tibet
Chr II-IV	756294	T	C	C	C	T	T	T	T	C	C	Tibet	Tibet
Chr II-IV	756478	C	A	A	A	C	C	C	C	A	A	Tibet	Tibet
Chr II-IV	757484	T	C	C	C	T	T	T	T	C	C	Tibet	Tibet
Chr II-IV	757506	A	C	C	C	A	A	A	A	C	C	Tibet	Tibet
Chr II-IV	758159	C	T	T	T	C	C	nocall	nocall	T	T	Tibet	Tibet
Chr II-IV	758382	T	C	C	C	T	T	T	T	C	C	Tibet	Tibet
Chr II-IV	758803	A	G	G	G	A	A	A	A	G	G	Tibet	Tibet
Chr II-IV	759036	C	T	T	T	C	C	C	C	T	T	Tibet	Tibet
Chr II-IV	761133	A	G	G	G	A	A	A	A	G	G	Tibet	Tibet
Chr II-IV	761673	G	A	A	A	G	G	G	G	A	A	Tibet	Tibet
Chr II-IV	761773	G	A	A	A	G	G	G	G	A	A	Tibet	Tibet
Chr II-IV	763107	A	C	C	C	A	A	A	A	C	C	Tibet	Tibet
Chr II-IV	763142	A	T	T	T	A	A	A	A	T	T	Tibet	Tibet
Chr II-IV	763977	A	G	G	G	A	A	A	A	G	G	Tibet	Tibet
Chr II-IV	764013	C	G	G	G	C	C	C	C	G	G	Tibet	Tibet
Chr II-IV	764283	G	A	A	A	G	G	G	G	A	A	Tibet	Tibet
Chr II-IV	765417	A	G	G	G	A	A	A	A	G	G	Tibet	Tibet
Chr II-IV	765441	C	T	T	T	C	C	C	C	T	T	Tibet	Tibet
Chr II-IV	766087	T	G	G	G	T	T	T	T	G	G	Tibet	Tibet
Chr II-IV	766532	T	C	C	C	T	T	T	T	C	C	Tibet	Tibet
Chr II-IV	766658	G	A	A	A	G	G	G	G	A	A	Tibet	Tibet
Chr II-IV	767371	C	T	T	T	C	C	C	C	T	T	Tibet	Tibet
Chr II-IV	768096	C	T	T	T	C	C	C	C	T	T	Tibet	Tibet
Chr II-IV	768262	T	A	A	A	T	T	T	T	A	A	Tibet	Tibet
Chr II-IV	768971	C	T	T	T	C	C	C	C	T	T	Tibet	Tibet
Chr II-IV	769475	G	A	A	A	G	G	G	G	A	A	Tibet	Tibet
Chr II-IV	769706	A	T	T	T	A	A	A	A	T	T	Tibet	Tibet
Chr II-IV	769707	T	C	C	C	T	T	T	T	C	C	Tibet	Tibet
Chr II-IV	769760	T	C	C	C	T	T	T	T	C	C	Tibet	Tibet
Chr II-IV	769848	C	T	T	T	C	C	C	C	T	T	Tibet	Tibet
Chr II-IV	770658	T	C	C	C	T	T	T	T	C	C	Tibet	Tibet
Chr II-IV	772499	C	T	T	T	C	C	C	C	T	T	Tibet	Tibet
Chr II-IV	772914	G	A	A	A	G	G	G	G	A	A	Tibet	Tibet
Chr II-IV	773064	C	T	T	T	C	C	C	C	T	T	Tibet	Tibet
Chr II-IV	775579	A	G	G	G	A	A	A	A	G	G	Tibet	Tibet
Chr II-IV	775812	T	C	C	C	T	T	T	T	C	C	Tibet	Tibet
Chr II-IV	775954	C	T	T	T	C	C	C	C	T	T	Tibet	Tibet
Chr II-IV	776039	C	T	T	T	C	C	C	C	T	T	Tibet	Tibet
Chr II-IV	776336	C	T	T	T	C	C	C	C	T	T	Tibet	Tibet
Chr II-IV	776687	C	T	T	T	C	C	C	C	T	T	Tibet	Tibet
Chr II-IV	777713	T	C	C	C	T	T	T	T	C	C	Tibet	Tibet
Chr II-IV	778001	C	T	T	T	C	C	C	C	T	T	Tibet	Tibet
Chr II-IV	778872	T	G	G	G	T	T	T	T	G	G	Tibet	Tibet
Chr II-IV	779165	C	T	T	T	C	C	C	C	T	T	Tibet	Tibet
Chr II-IV	779343	C	T	C	T	C	C	C	C	T	T		Tibet
Chr II-IV	779384	T	G	T	G	T	T	T	T	G	G		Tibet
Chr II-IV	779894	G	C	C	C	G	G	G	G	C	C	Tibet	Tibet
Chr II-IV	780700	G	A	A	A	G	G	G	G	A	A	Tibet	Tibet
Chr II-IV	781011	T	A	A	A	T	T	nocall	T	A	A	Tibet	Tibet
Chr II-IV	783019	G	A	A	A	G	G	G	G	A	A	Tibet	Tibet
Chr II-IV	784123	T	G	G	G	T	T	T	T	G	G	Tibet	Tibet
Chr II-IV	784352	C	T	T	T	C	C	C	C	T	T	Tibet	Tibet
Chr II-IV	785354	A	G	G	G	A	A	A	A	G	G	Tibet	Tibet
Chr II-IV	785417	C	T	T	T	C	C	C	C	T	T	Tibet	Tibet
Chr II-IV	785704	C	T	T	T	C	C	C	C	T	T	Tibet	Tibet
Chr II-IV	785907	A	G	G	G	A	A	A	A	G	G	Tibet	Tibet
Chr II-IV	785933	G	A	A	A	G	G	G	G	A	A	Tibet	Tibet
Chr II-IV	786203	A	G	G	G	A	A	A	A	G	G	Tibet	Tibet
Chr II-IV	786612	A	G	G	G	A	A	A	A	G	G	Tibet	Tibet
Chr II-IV	787394	C	G	G	G	C	C	C	C	G	G	Tibet	Tibet
Chr II-IV	787914	A	T	T	T	A	A	A	A	T	T	Tibet	Tibet
Chr II-IV	788354	T	G	G	G	T	T	T	T	G	G	Tibet	Tibet
Chr II-IV	788626	C	T	T	T	C	C	C	C	T	T	Tibet	Tibet
Chr II-IV	789040	G	A	A	A	G	G	G	G	A	A	Tibet	Tibet
Chr II-IV	789053	T	A	A	A	T	T	T	T	A	A	Tibet	Tibet
Chr II-IV	789660	T	A	A	A	T	T	T	T	A	A	Tibet	Tibet
Chr II-IV	791509	A	T	T	T	A	A	A	A	T	T	Tibet	Tibet
Chr II-IV	791516	G	A	A	A	G	G	G	G	A	A	Tibet	Tibet
Chr II-IV	792094	G	A	A	A	G	G	G	G	A	A	Tibet	Tibet
Chr II-IV	796646	T	C	C	C	T	T	T	T	C	C	Tibet	Tibet
Chr II-IV	797065	A	G	G	G	A	A	A	A	G	G	Tibet	Tibet
Chr II-IV	797453	T	C	C	C	T	T	T	T	C	C	Tibet	Tibet
Chr II-IV	797618	A	G	G	G	A	A	A	A	G	G	Tibet	Tibet
Chr II-IV	798607	G	A	A	A	G	G	G	G	A	A	Tibet	Tibet
Chr II-IV	798776	C	T	T	T	C	C	C	C	T	T	Tibet	Tibet
Chr II-IV	798823	G	A	A	A	G	G	G	G	A	A	Tibet	Tibet
Chr II-IV	798875	G	A	A	A	G	G	G	G	A	A	Tibet	Tibet
Chr II-IV	800515	G	A	A	A	G	G	G	G	A	A	Tibet	Tibet
Chr II-IV	800593	G	T	T	T	G	G	G	G	T	T	Tibet	Tibet
Chr II-IV	800606	A	G	G	G	A	A	A	A	G	G	Tibet	Tibet
Chr II-IV	800661	A	G	G	G	A	A	A	A	G	G	Tibet	Tibet
Chr II-IV	800806	C	A	A	A	C	C	C	C	A	A	Tibet	Tibet
Chr II-IV	800851	C	T	T	T	C	C	C	C	T	T	Tibet	Tibet
Chr II-IV	801310	T	C	C	C	T	T	T	T	C	C	Tibet	Tibet
Chr II-IV	801328	C	T	T	T	C	C	C	C	T	T	Tibet	Tibet
Chr II-IV	801962	G	T	T	T	G	G	G	G	T	T	Tibet	Tibet
Chr II-IV	802631	A	G	G	G	A	A	A	A	G	G	Tibet	Tibet
Chr II-IV	802802	C	T	T	T	C	C	C	C	T	T	Tibet	Tibet
Chr II-IV	803089	A	G	G	G	A	A	A	A	G	G	Tibet	Tibet
Chr II-IV	803343	T	C	C	C	T	T	T	T	C	C	Tibet	Tibet
Chr II-IV	804672	A	G	G	G	A	A	A	A	G	G	Tibet	Tibet
Chr II-IV	804846	C	T	T	T	C	C	C	C	T	T	Tibet	Tibet
Chr II-IV	806140	A	T	T	T	A	A	A	A	T	T	Tibet	Tibet
Chr II-IV	806565	T	C	C	C	T	T	T	T	C	C	Tibet	Tibet
Chr II-IV	807037	G	A	A	A	G	G	G	G	A	A	Tibet	Tibet
Chr II-IV	807453	G	A	A	A	G	G	G	G	A	A	Tibet	Tibet
Chr II-IV	808147	G	T	T	T	G	G	G	G	T	T	Tibet	Tibet
Chr II-IV	808511	T	A	A	A	T	T	T	T	A	A	Tibet	Tibet
Chr II-IV	809012	C	T	T	T	C	C	C	C	T	T	Tibet	Tibet
Chr II-IV	809029	G	T	T	T	G	G	G	G	T	T	Tibet	Tibet
Chr II-IV	809052	C	G	G	G	C	C	C	C	G	G	Tibet	Tibet
Chr II-IV	809193	G	A	A	A	G	G	G	G	A	A	Tibet	Tibet
Chr II-IV	809504	C	T	T	T	C	C	C	C	T	T	Tibet	Tibet
Chr II-IV	810456	T	C	C	C	T	T	T	T	C	C	Tibet	Tibet
Chr II-IV	810718	C	T	T	T	C	C	nocall	C	T	T	Tibet	Tibet
Chr II-IV	812583	C	T	T	T	C	C	C	C	T	T	Tibet	Tibet
Chr II-IV	813184	A	G	G	G	A	A	A	A	G	G	Tibet	Tibet
Chr II-IV	813260	A	G	G	G	A	A	A	A	G	G	Tibet	Tibet
Chr II-IV	813358	G	A	A	A	G	G	G	G	A	A	Tibet	Tibet
Chr II-IV	814511	T	A	A	A	T	T	T	T	A	A	Tibet	Tibet
Chr II-IV	814678	T	C	C	C	T	T	T	T	C	C	Tibet	Tibet
Chr II-IV	814818	C	T	T	T	C	C	C	C	T	T	Tibet	Tibet
Chr II-IV	815145	A	T	T	T	A	A	A	A	T	T	Tibet	Tibet
Chr II-IV	815150	A	G	G	G	A	A	A	A	G	G	Tibet	Tibet
Chr II-IV	816028	G	T	T	T	G	G	G	G	T	T	Tibet	Tibet
Chr II-IV	817634	G	A	A	A	G	G	G	G	A	A	Tibet	Tibet
Chr II-IV	817660	C	T	T	T	C	C	C	C	T	T	Tibet	Tibet
Chr II-IV	818890	A	C	C	C	A	A	A	A	C	C	Tibet	Tibet
Chr II-IV	819127	T	C	C	C	T	T	T	T	C	C	Tibet	Tibet
Chr II-IV	819488	G	C	C	C	G	G	G	G	C	C	Tibet	Tibet
Chr II-IV	819502	C	T	T	T	C	C	C	C	T	T	Tibet	Tibet
Chr II-IV	819574	C	G	G	G	C	C	C	C	G	G	Tibet	Tibet
Chr II-IV	819739	T	C	C	C	T	T	T	T	C	C	Tibet	Tibet
Chr II-IV	820377	G	C	C	C	G	G	G	G	C	C	Tibet	Tibet
Chr II-IV	820387	T	C	C	C	T	T	T	T	C	C	Tibet	Tibet
Chr II-IV	820663	G	A	A	A	G	G	G	G	A	A	Tibet	Tibet
Chr II-IV	821170	C	T	T	T	C	C	C	C	T	T	Tibet	Tibet
Chr II-IV	821213	A	G	G	G	A	A	A	A	G	G	Tibet	Tibet
Chr II-IV	821702	T	A	A	A	T	T	T	T	A	A	Tibet	Tibet
Chr II-IV	822121	C	T	T	T	C	C	C	C	T	T	Tibet	Tibet
Chr II-IV	824257	A	G	G	G	A	A	A	A	G	G	Tibet	Tibet
Chr II-IV	824389	A	G	G	G	A	A	A	A	G	G	Tibet	Tibet
Chr II-IV	824540	A	G	G	G	A	A	A	A	G	G	Tibet	Tibet
Chr II-IV	825132	G	A	A	A	G	G	G	G	A	A	Tibet	Tibet
Chr II-IV	825279	T	A	A	A	T	T	T	T	A	A	Tibet	Tibet
Chr II-IV	826221	G	A	A	A	G	G	G	G	A	A	Tibet	Tibet
Chr II-IV	826260	T	C	C	C	T	T	T	T	C	C	Tibet	Tibet
Chr II-IV	826816	G	A	A	A	G	G	G	G	A	A	Tibet	Tibet
Chr II-IV	826938	G	A	A	A	G	G	G	G	A	A	Tibet	Tibet
Chr II-IV	826942	T	G	G	G	T	T	T	T	G	G	Tibet	Tibet
Chr II-IV	827304	A	G	G	G	A	A	A	A	G	G	Tibet	Tibet
Chr II-IV	827820	A	G	G	G	A	A	A	A	G	G	Tibet	Tibet
Chr II-IV	828002	C	T	T	T	C	C	C	C	T	T	Tibet	Tibet
Chr II-IV	829082	T	A	A	A	T	T	T	T	A	A	Tibet	Tibet
Chr II-IV	829223	T	C	C	C	T	T	T	T	C	C	Tibet	Tibet
Chr II-IV	829477	T	C	C	C	T	T	T	T	C	C	Tibet	Tibet
Chr II-IV	829526	G	A	A	A	G	G	G	G	A	A	Tibet	Tibet
Chr II-IV	829945	C	T	T	T	C	C	C	C	T	T	Tibet	Tibet
Chr II-IV	830070	C	A	A	A	C	C	C	C	A	A	Tibet	Tibet
Chr II-IV	830352	C	T	T	T	C	C	C	C	T	T	Tibet	Tibet
Chr II-IV	831046	C	T	T	T	C	C	C	C	T	T	Tibet	Tibet
Chr II-IV	831478	T	G	G	G	T	T	T	T	G	G	Tibet	Tibet
Chr II-IV	832089	A	G	G	G	A	A	A	A	G	G	Tibet	Tibet
Chr II-IV	832791	A	T	T	T	A	A	A	A	T	T	Tibet	Tibet
Chr II-IV	833599	C	T	T	T	C	C	C	C	T	T	Tibet	Tibet
Chr II-IV	833922	C	T	T	T	C	C	C	C	T	T	Tibet	Tibet
Chr II-IV	834090	A	G	A	G	A	A	A	A	G	G		Tibet
Chr II-IV	834294	T	C	T	C	T	T	T	T	C	C		Tibet
Chr II-IV	834546	C	T	C	T	C	C	C	C	T	T		Tibet
Chr II-IV	834789	G	A	G	A	G	G	nocall	G	A	A		Tibet
Chr II-IV	835188	T	C	T	C	T	T	T	T	C	C		Tibet
Chr II-IV	836232	T	C	T	C	T	T	T	T	C	C		Tibet
Chr II-IV	836344	A	G	A	G	A	A	G	G	G	G	Ireland
Chr II-IV	836662	A	C	A	C	A	A	A	A	C	C		Tibet
Chr II-IV	836676	A	G	A	G	A	A	G	G	G	G	Ireland
Chr II-IV	836749	C	T	C	T	C	C	T	T	T	T	Ireland
Chr II-IV	837235	C	T	C	T	C	C	C	C	T	T		Tibet
Chr II-IV	837849	C	T	C	T	C	C	C	C	T	T		Tibet
Chr II-IV	841447	T	C	C	C	T	T	T	T	C	C	Tibet	Tibet
Chr II-IV	842662	A	G	G	G	A	A	A	A	G	G	Tibet	Tibet
Chr II-IV	842937	G	A	A	A	G	G	G	G	A	A	Tibet	Tibet
Chr II-IV	845023	C	T	T	T	C	C	C	C	T	T	Tibet	Tibet
Chr II-IV	845226	C	T	T	T	C	C	C	C	T	T	Tibet	Tibet
Chr II-IV	846379	C	G	G	G	C	C	C	C	G	G	Tibet	Tibet
Chr II-IV	849285	A	T	T	T	A	A	A	A	T	T	Tibet	Tibet
Chr II-IV	849766	C	G	G	G	C	C	C	C	G	G	Tibet	Tibet
Chr II-IV	850118	T	A	A	A	T	T	T	T	A	A	Tibet	Tibet
Chr II-IV	850637	A	G	G	G	A	A	A	A	G	G	Tibet	Tibet
Chr II-IV	851181	A	G	G	G	A	A	A	A	G	G	Tibet	Tibet
Chr II-IV	851364	C	T	T	T	C	C	C	C	T	T	Tibet	Tibet
Chr II-IV	851609	A	G	G	G	A	A	A	A	G	G	Tibet	Tibet
Chr II-IV	851858	G	A	A	A	G	G	G	G	A	A	Tibet	Tibet
Chr II-IV	852177	T	A	A	A	T	T	T	T	A	A	Tibet	Tibet
Chr II-IV	852562	T	C	C	C	T	T	T	T	C	C	Tibet	Tibet
Chr II-IV	853610	T	C	C	C	T	T	T	T	C	C	Tibet	Tibet
Chr II-IV	854345	T	C	C	C	T	T	T	T	C	C	Tibet	Tibet
Chr II-IV	855963	T	C	C	C	T	T	T	T	C	C	Tibet	Tibet
Chr II-IV	856038	C	T	T	T	C	C	C	C	T	T	Tibet	Tibet
Chr II-IV	856887	T	C	C	C	T	T	T	T	C	C	Tibet	Tibet
Chr II-IV	857163	C	G	G	G	C	C	C	C	G	G	Tibet	Tibet
Chr II-IV	858537	A	G	G	G	A	A	A	A	G	G	Tibet	Tibet
Chr II-IV	860017	A	G	G	G	A	A	A	A	G	G	Tibet	Tibet
Chr II-IV	861073	T	C	C	C	T	T	T	T	C	C	Tibet	Tibet
Chr II-IV	862479	A	G	G	G	A	A	A	A	G	G	Tibet	Tibet
Chr II-IV	863319	C	T	T	T	C	C	C	C	T	T	Tibet	Tibet
Chr II-IV	865599	A	C	C	C	A	A	A	A	C	C	Tibet	Tibet
Chr II-IV	865617	A	G	G	G	A	A	A	A	G	G	Tibet	Tibet
Chr II-IV	866651	A	G	G	G	A	A	A	A	G	G	Tibet	Tibet
Chr II-IV	866652	T	A	A	A	T	T	T	T	A	A	Tibet	Tibet
Chr II-IV	866781	A	G	G	G	A	A	A	A	G	G	Tibet	Tibet
Chr II-IV	866987	G	A	A	A	G	G	G	G	A	A	Tibet	Tibet
Chr II-IV	867215	C	T	T	T	C	C	C	C	T	T	Tibet	Tibet
Chr II-IV	868852	C	T	T	T	C	C	C	C	T	T	Tibet	Tibet
Chr II-IV	869398	T	C	C	C	T	T	T	T	C	C	Tibet	Tibet
Chr II-IV	870619	T	A	A	A	T	T	T	T	A	A	Tibet	Tibet
Chr II-IV	871449	C	G	G	G	C	C	C	C	G	G	Tibet	Tibet
Chr II-IV	871462	A	G	G	G	A	A	A	A	G	G	Tibet	Tibet
Chr II-IV	871986	A	G	A	A	A	A	G	G	G	G	Ireland	Ireland
Chr II-IV	873091	G	C	G	G	G	G	C	C	C	C	Ireland	Ireland
Chr II-IV	874602	T	A	A	A	T	T	T	T	A	A	Tibet	Tibet
Chr II-IV	874604	C	T	T	T	C	C	C	C	T	T	Tibet	Tibet
Chr II-IV	875643	T	C	C	C	T	T	T	T	C	C	Tibet	Tibet
Chr II-IV	875782	G	C	C	C	G	G	G	G	C	C	Tibet	Tibet
Chr II-IV	876565	G	A	A	A	G	G	G	G	A	A	Tibet	Tibet
Chr II-IV	878126	T	A	A	A	T	T	T	T	A	A	Tibet	Tibet
Chr II-IV	878385	T	G	G	G	T	T	T	T	G	G	Tibet	Tibet
Chr II-IV	878391	T	G	G	G	T	T	T	T	G	G	Tibet	Tibet
Chr II-IV	879170	A	G	A	A	A	A	G	G	G	G	Ireland	Ireland
Chr II-IV	880637	G	T	G	G	G	G	T	T	T	T	Ireland	Ireland
Chr II-IV	881000	T	C	T	T	T	T	C	C	C	C	Ireland	Ireland
Chr II-IV	881214	C	T	T	T	C	C	C	C	T	T	Tibet	Tibet
Chr II-IV	882970	T	C	C	C	T	T	T	T	T	C	Tibet	Tibet
Chr II-IV	883974	G	A	A	A	G	G	G	G	A	A	Tibet	Tibet
Chr II-IV	884271	A	G	G	G	A	A	A	A	G	G	Tibet	Tibet
Chr II-IV	884341	T	A	A	A	T	T	T	T	A	A	Tibet	Tibet
Chr II-IV	885158	A	G	G	G	A	A	nocall	A	G	G	Tibet	Tibet
Chr II-IV	885363	G	A	A	A	G	G	G	G	A	A	Tibet	Tibet
Chr II-IV	885583	A	T	T	T	A	A	A	A	T	T	Tibet	Tibet
Chr II-IV	886280	C	T	T	T	C	C	C	C	T	T	Tibet	Tibet
Chr II-IV	889456	C	T	T	T	C	C	C	C	T	T	Tibet	Tibet
Chr II-IV	891420	C	T	T	T	C	C	C	C	T	T	Tibet	Tibet
Chr II-IV	893246	A	G	A	G	A	A	A	A	G	G		Tibet
Chr II-IV	893258	G	A	G	A	G	G	A	A	A	A	Ireland
[truncated: 24,559 more rows]
