# Supplementary material for: Identification of European isolates of the lager yeast parent Saccharomyces eubayanus
Source: FEMS Yeast Res. 2022 Dec 7;22(1):foac053. doi: 10.1093/femsyr/foac053 (PMC9726447; doi:10.1093/femsyr/foac053)
Supplement: foac053_Supplemental_Files [file foac053_supplemental_files.zip › SuppTable2.xlsx]

## Sheet: Genome_stats_table
Supplementary Table 2: Genome statistics for the MinION-DNBSeq hybrid assemblies of S. eubayanus UCD646 and UCD650
	UCD646	UCD650
Chr I	208603	208266
Chr II-IV	1284184	1290039
Chr III	319450	311143
Chr IV-II	1002340	1001060
Chr V	570983	576505
Chr VI	287396	293641
Chr VII	1108862	1100798
Chr VIII-XV	837350	837842
Chr IX	424934	423262
Chr X	766035	765749
Chr XI	662407	657758
Chr XII	1081690	1059108
Chr XIII	979429	967346
Chr XIV	768921	758974
Chr XV-VIII	763993	769693
Chr XVI	914339	916217
mtDNA	69568	69562
Total length (>= 50000 bp)	12050494	12006963
GC (%)	39.74	39.75
N50	914339	916217
N75	763993	758974
L50	6	6
L75	10	10
# MinION reads	141093	161291
# bases in MinION reads	776645120	1459826041
# DNBSeq reads used for polishing	11875586	11846294
